# Supplementary material for: Unveiling the diversity of the families Cyphellaceae and Mycenaceae from Southeast Asia
Source: IMA Fungus. 2026 Jul 10;17:e182174. doi: 10.3897/imafungus.17.182174 (PMC13379713; doi:10.3897/imafungus.17.182174)
Supplement: XML Treatment for Atheniella parvispora [file imafungus.17.182174-treatment1.xml]

<!DOCTYPE tp:taxon-treatment
  PUBLIC "-//TaxonX//DTD Taxonomic Treatment Publishing DTD v0 20100105//EN" "tax-treatment-NSO.dtd">
<tp:taxon-treatment xmlns:tp="http://www.plazi.org/taxpub"><tp:treatment-meta><kwd-group><label>Taxon classification</label><kwd>
                <named-content content-type="kingdom">Fungi</named-content>
              </kwd><kwd>
                <named-content content-type="order">Agaricales</named-content>
              </kwd><kwd>
                <named-content content-type="family">Mycenaceae</named-content>
              </kwd></kwd-group><mixed-citation publication-type="journal"><person-group><name><surname>Fan</surname><given-names>Long Fei</given-names></name><name><surname>Naseer</surname><given-names>Arooj</given-names></name><name><surname>Khalid</surname><given-names>Ammara</given-names></name><name><surname>Khalid</surname><given-names>Abdul Nasir</given-names></name><name><surname>Deng</surname><given-names>Yan</given-names></name><name><surname>Wang</surname><given-names>Chen Yan</given-names></name><name><surname>Wang</surname><given-names>Yuan</given-names></name><name><surname>Ma</surname><given-names>Si Xuan</given-names></name></person-group><article-title>Unveiling the diversity of the families <italic><tp:taxon-name><tp:taxon-name-part taxon-name-part-type="family" reg="Cyphellaceae">Cyphellaceae</tp:taxon-name-part></tp:taxon-name></italic> and <italic><tp:taxon-name><tp:taxon-name-part taxon-name-part-type="family" reg="Mycenaceae">Mycenaceae</tp:taxon-name-part></tp:taxon-name></italic> from Southeast Asia</article-title><source>IMA Fungus</source><day>10</day><month>07</month><year>2026</year><volume>17</volume><pub-id pub-id-type="doi">10.3897/imafungus.17.182174</pub-id></mixed-citation></tp:treatment-meta><tp:nomenclature><label>1.</label><tp:taxon-name><object-id xmlns:xlink="http://www.w3.org/1999/xlink" content-type="arpha" xlink:type="simple">9FB85940-DD08-53AF-AB1D-D0DD3B2B48C7</object-id>
                    		<tp:taxon-name-part taxon-name-part-type="genus" reg="Atheniella">Atheniella</tp:taxon-name-part> <tp:taxon-name-part taxon-name-part-type="species" reg="parvispora">parvispora</tp:taxon-name-part>
                    	
                    		<object-id xmlns:xlink="http://www.w3.org/1999/xlink" content-type="mycobank" xlink:type="simple">860938</object-id>
                    	</tp:taxon-name><tp:taxon-authority>S. X. Ma, A. Naseer, A. N. Khalid &amp; L. F. Fan</tp:taxon-authority><tp:taxon-status xmlns:xlink="http://www.w3.org/1999/xlink" xlink:type="simple">sp. nov.</tp:taxon-status><xref ref-type="fig" rid="F2">Figs 2</xref><xref ref-type="fig" rid="F3">, 3</xref></tp:nomenclature><tp:treatment-sec sec-type="Etymology"><title>Etymology.</title><p>The specific epithet <bold>“parvispora”</bold> refers to small size of basidiospores.</p><fig id="F2" position="float" orientation="portrait"><object-id xmlns:xlink="http://www.w3.org/1999/xlink" content-type="doi" xlink:type="simple">10.3897/imafungus.17.182174.figure2</object-id><object-id xmlns:xlink="http://www.w3.org/1999/xlink" content-type="arpha" xlink:type="simple">D6011BF2-0FF3-5BD9-90B5-2D0979C16A43</object-id><label>Figure 2.</label><caption><p>Morphological features of <italic><tp:taxon-name><tp:taxon-name-part taxon-name-part-type="genus" reg="Atheniella">Atheniella</tp:taxon-name-part> <tp:taxon-name-part taxon-name-part-type="species" reg="parvispora">parvispora</tp:taxon-name-part></tp:taxon-name></italic>, sp. nov., showing the pileus and stipe. Scale bar: 1 cm.</p></caption><graphic xmlns:xlink="http://www.w3.org/1999/xlink" xlink:href="imafungus-17-e182174-g002.jpg" id="oo_1712997.jpg" position="float" orientation="portrait" xlink:type="simple"><uri content-type="original_file" xlink:type="simple">https://binary.pensoft.net/fig/1712997</uri></graphic></fig><fig id="F3" position="float" orientation="portrait"><object-id xmlns:xlink="http://www.w3.org/1999/xlink" content-type="doi" xlink:type="simple">10.3897/imafungus.17.182174.figure3</object-id><object-id xmlns:xlink="http://www.w3.org/1999/xlink" content-type="arpha" xlink:type="simple">E2AA9561-BDC1-5B2F-AA63-B0D5D6DF8CA7</object-id><label>Figure 3.</label><caption><p>Anatomical characters of <italic><tp:taxon-name><tp:taxon-name-part taxon-name-part-type="genus" reg="Atheniella">Atheniella</tp:taxon-name-part> <tp:taxon-name-part taxon-name-part-type="species" reg="parvispora">parvispora</tp:taxon-name-part></tp:taxon-name></italic>, sp. nov. <bold>A</bold> Basidiospores, <bold>B</bold> probasidia, <bold>C</bold> basidia, <bold>D</bold> cheilocystidia, <bold>E</bold> hyphae of the pileipellis, <bold>F</bold> hymenium. Scale bar: 10 μm.</p></caption><graphic xmlns:xlink="http://www.w3.org/1999/xlink" xlink:href="imafungus-17-e182174-g003.jpg" id="oo_1712998.jpg" position="float" orientation="portrait" xlink:type="simple"><uri content-type="original_file" xlink:type="simple">https://binary.pensoft.net/fig/1712998</uri></graphic></fig></tp:treatment-sec><tp:treatment-sec sec-type="Diagnosis"><title>Diagnosis.</title><p>The species is characterized by papillate, umbilicate, orangish yellow pileus with off white margins, lacrymoid, ovoid to subcylindrical, small basidiospores (6.71 × 3.70 µm) and abundant fusiform cheilocystidia.</p></tp:treatment-sec><tp:treatment-sec sec-type="Holotype"><title>Holotype.</title><p><bold>CHINA</bold>, Gansu Province, Gannan Tibetan Autonomous Prefecture, Lintan County, Lianhuashan National Forest Park, <named-content xmlns:xlink="http://www.w3.org/1999/xlink" content-type="dwc:verbatimCoordinates" xlink:type="simple">34°57'N, 103°30'E</named-content>, on broad-leaved forests land, 2 September 2024, FLF1713 (GenBank <abbrev xmlns:xlink="http://www.w3.org/1999/xlink" xlink:title="nuclear internal transcribed spacer" xlink:type="simple">ITS</abbrev> = <ext-link xmlns:xlink="http://www.w3.org/1999/xlink" xlink:href="PX612304" ext-link-type="gen" xlink:type="simple">PX612304</ext-link>; <italic><abbrev xmlns:xlink="http://www.w3.org/1999/xlink" xlink:title="translation elongation factor 1-alpha" xlink:type="simple">tef1-α</abbrev></italic> = <ext-link xmlns:xlink="http://www.w3.org/1999/xlink" xlink:href="PX684307" ext-link-type="gen" xlink:type="simple">PX684307</ext-link>)</p></tp:treatment-sec><tp:treatment-sec sec-type="Description"><title>Description.</title><p><bold><italic>Basidiomata</italic></bold> small-sized. <bold><italic>Pileus</italic></bold> 1.0–1.3 cm in diameter, orangish yellow (2.5R 8/4), margins off white (10R 8/1) in circular ring, papillate, umbilicate, dry, smooth at center, fibrillose towards margins, plicate to split, margin decurved to incurved. <bold><italic>Context</italic></bold> thin, white. <bold><italic>Lamellae</italic></bold> adnate with decurrent tooth, chalky white (10R 8/1), narrow, subdistant, thin, unequal, even. <bold><italic>Lamellulae</italic></bold>, in two tiers, alternating with lamellae. <bold><italic>Stipe</italic></bold> ca. 5.3 cm, chalky white (10R 8/1) to smoky white (2.5YR 8/1), central, equal to slightly flexuous at base, surface scurfy to canescent. <bold><italic>Hyphal system</italic></bold> composed of generative clamped hyphae, IKI–, inflated in KOH, thin-walled, occasionally branched, subregular to irregularly arranged, 2.74–12.24 µm in diameter.</p><p><bold><italic>Basidiospores</italic></bold> 5.32–8.19 × 2.91–4.91 µm, av. <italic>L</italic> × av. <italic>W</italic> = 6.71 × 3.70 µm, <italic>Q</italic> = 1.75–1.81, lacrymoid, ovoid to subcylindrical with an apiculus and oil drop, smooth, hyaline in 5% KOH, IKI–, guttulated, thin-walled. <bold><italic>Probasidia</italic></bold> cylindrical to clavate, thin-walled. <bold><italic>Basidia</italic></bold> 22.56–26.53 × 5.58–7.32 µm, av. <italic>L</italic> × av. <italic>W</italic> = 24.82 × 6.34 µm, <italic>Q</italic> = 3.91, clavate to narrowly clavate, guttulated, hyaline, thin-walled, bi to tetra-sterigmated. <bold><italic>Cheilocystidia</italic></bold> 46.44–55.01 × 8.81–12.30 µm, av. <italic>L</italic> × av. <italic>W</italic> = 51.45 × 9.88 µm, abundant, fusiform, ventricose-rostrate, with an obtuse apex, short- to long-stalked, smooth, hyaline in 5% KOH, thin–walled. <bold><italic>Pleurocystidia</italic></bold> not observed. <bold><italic>Pileipellis</italic></bold> a cutis of inflated, clavate, hyphae, hyphae 10.53–20.11 µm in diameter, thin-walled, with branched excrescences.</p></tp:treatment-sec><tp:treatment-sec sec-type="Additional specimen (isotype) examined"><title>Additional specimen (isotype) examined.</title><p><bold>CHINA</bold>, Gansu Province, Gannan Tibetan Autonomous Prefecture, Lintan County, Lianhuashan National Forest Park, <named-content xmlns:xlink="http://www.w3.org/1999/xlink" content-type="dwc:verbatimCoordinates" xlink:type="simple">34°57'N, 103°30'E</named-content> on broad-leaved forests land, 2 September 2024, MSX1713 (GenBank <abbrev xmlns:xlink="http://www.w3.org/1999/xlink" xlink:title="nuclear internal transcribed spacer" xlink:type="simple">ITS</abbrev> = <ext-link xmlns:xlink="http://www.w3.org/1999/xlink" xlink:href="PX612305" ext-link-type="gen" xlink:type="simple">PX612305</ext-link>; <italic><abbrev xmlns:xlink="http://www.w3.org/1999/xlink" xlink:title="translation elongation factor 1-alpha" xlink:type="simple">tef1-α</abbrev></italic> = <ext-link xmlns:xlink="http://www.w3.org/1999/xlink" xlink:href="PX684308" ext-link-type="gen" xlink:type="simple">PX684308</ext-link>).</p></tp:treatment-sec><tp:treatment-sec sec-type="Notes"><title>Notes.</title><p>The presence of a brightly colored pileus, an inamyloid hymenophoral trama, and pileipellis covered with simple to branched excrescences suggests that this species belongs to the genus <italic><tp:taxon-name><tp:taxon-name-part taxon-name-part-type="genus" reg="Atheniella">Atheniella</tp:taxon-name-part></tp:taxon-name></italic>. It is characterized by small basidiomata, a pileus with white margins to orangish yellow, thin and white context, a chalky white to smoky white hollow stipe with a scurfy to canescent surface, thin-walled and clamped hyphae inflated in KOH, lacrymoid, ovoid to subcylindrical, small basidiospores (6.71 × 3.70 μm) with an apiculus and oil drop, and abundant fusiform cheilocystidia.</p><p>In the combined <abbrev xmlns:xlink="http://www.w3.org/1999/xlink" xlink:title="nuclear internal transcribed spacer" xlink:type="simple">ITS</abbrev> + <italic><abbrev xmlns:xlink="http://www.w3.org/1999/xlink" xlink:title="translation elongation factor 1-alpha" xlink:type="simple">tef1-α</abbrev></italic> phylogram, <italic><tp:taxon-name><tp:taxon-name-part taxon-name-part-type="genus" reg="Atheniella">Atheniella</tp:taxon-name-part> <tp:taxon-name-part taxon-name-part-type="species" reg="parvispora">parvispora</tp:taxon-name-part></tp:taxon-name></italic> is separated from <italic><tp:taxon-name><tp:taxon-name-part taxon-name-part-type="genus" reg="Mycena">M.</tp:taxon-name-part> <tp:taxon-name-part taxon-name-part-type="species" reg="floridula">floridula</tp:taxon-name-part></tp:taxon-name></italic> (Fr.) Quél. and <italic><tp:taxon-name><tp:taxon-name-part taxon-name-part-type="genus" reg="Atheniella">A.</tp:taxon-name-part> <tp:taxon-name-part taxon-name-part-type="species" reg="flavoalba">flavoalba</tp:taxon-name-part></tp:taxon-name></italic> (Fr.) Redhead, Moncalvo, Vilgalys, Desjardin &amp; B.A. Perry. The latter two species were formerly classified in <italic><tp:taxon-name><tp:taxon-name-part taxon-name-part-type="genus" reg="Mycena">Mycena</tp:taxon-name-part></tp:taxon-name></italic> sect. <italic><tp:taxon-name><tp:taxon-name-part taxon-name-part-type="tribe" reg="Adonideae">Adonideae</tp:taxon-name-part></tp:taxon-name></italic>. <xref ref-type="bibr" rid="B49">Redhead (2012)</xref> proposed that <italic><tp:taxon-name><tp:taxon-name-part taxon-name-part-type="genus" reg="Mycena">M.</tp:taxon-name-part> <tp:taxon-name-part taxon-name-part-type="species" reg="floridula">floridula</tp:taxon-name-part></tp:taxon-name></italic> was a synonym of <italic><tp:taxon-name><tp:taxon-name-part taxon-name-part-type="genus" reg="Atheniella">A.</tp:taxon-name-part> <tp:taxon-name-part taxon-name-part-type="species" reg="adonis">adonis</tp:taxon-name-part></tp:taxon-name></italic> (Bull.) Redhead, Moncalvo, Vilgalys, Desjardin &amp; B.A. Perry; however, more recently, <italic><tp:taxon-name><tp:taxon-name-part taxon-name-part-type="genus" reg="Mycena">M.</tp:taxon-name-part> <tp:taxon-name-part taxon-name-part-type="species" reg="floridula">floridula</tp:taxon-name-part></tp:taxon-name> sensu</italic> Kühner has been considered a pink-capped form of <italic><tp:taxon-name><tp:taxon-name-part taxon-name-part-type="genus" reg="Mycena">M.</tp:taxon-name-part> <tp:taxon-name-part taxon-name-part-type="species" reg="flavoalba">flavoalba</tp:taxon-name-part></tp:taxon-name></italic> (<xref ref-type="bibr" rid="B27">Kühner and Maire 1938</xref>; <xref ref-type="bibr" rid="B3">Aronsen and Læssøe 2016</xref>).</p><p>In the phylogeny, the new species forms a sister group to <italic><tp:taxon-name><tp:taxon-name-part taxon-name-part-type="genus" reg="Atheniella">Atheniella</tp:taxon-name-part> <tp:taxon-name-part taxon-name-part-type="species" reg="adonis">adonis</tp:taxon-name-part></tp:taxon-name></italic> (previously named <italic><tp:taxon-name><tp:taxon-name-part taxon-name-part-type="genus" reg="Mycena">M.</tp:taxon-name-part> <tp:taxon-name-part taxon-name-part-type="species" reg="floridula">floridula</tp:taxon-name-part></tp:taxon-name></italic>). Although morphologically similar in terms of basidiospores, <italic><tp:taxon-name><tp:taxon-name-part taxon-name-part-type="genus" reg="Atheniella">A.</tp:taxon-name-part> <tp:taxon-name-part taxon-name-part-type="species" reg="parvispora">parvispora</tp:taxon-name-part></tp:taxon-name></italic> can be differentiated from <italic><tp:taxon-name><tp:taxon-name-part taxon-name-part-type="genus" reg="Atheniella">A.</tp:taxon-name-part> <tp:taxon-name-part taxon-name-part-type="species" reg="adonis">adonis</tp:taxon-name-part></tp:taxon-name></italic> by its papillate, umbilicate, and plicate pileus with a circular ring at the margin, as well as its scurfy to canescent stipe. Anatomically, <italic><tp:taxon-name><tp:taxon-name-part taxon-name-part-type="genus" reg="Atheniella">A.</tp:taxon-name-part> <tp:taxon-name-part taxon-name-part-type="species" reg="adonis">adonis</tp:taxon-name-part></tp:taxon-name></italic> possesses pseudofusiform or lageniform pleurocystidia with a distended venter. Furthermore, <italic><tp:taxon-name><tp:taxon-name-part taxon-name-part-type="genus" reg="Atheniella">A.</tp:taxon-name-part> <tp:taxon-name-part taxon-name-part-type="species" reg="parvispora">parvispora</tp:taxon-name-part></tp:taxon-name></italic> has smaller basidiospores (6.71 × 3.70 μm) than the larger ones of <italic><tp:taxon-name><tp:taxon-name-part taxon-name-part-type="genus" reg="Atheniella">A.</tp:taxon-name-part> <tp:taxon-name-part taxon-name-part-type="species" reg="adonis">adonis</tp:taxon-name-part></tp:taxon-name></italic> (7–9.5 × 3.5–5 μm). The close relative is <italic><tp:taxon-name><tp:taxon-name-part taxon-name-part-type="genus" reg="Atheniella">A.</tp:taxon-name-part> <tp:taxon-name-part taxon-name-part-type="species" reg="flavoalba">flavoalba</tp:taxon-name-part></tp:taxon-name></italic>, which is the most widely distributed species in the Northern Hemisphere and can be easily differentiated by its narrowly ellipsoid basidiospores and larger caulocystidia (up to 60 μm) (<xref ref-type="bibr" rid="B3">Aronsen and Læssøe 2016</xref>; <xref ref-type="bibr" rid="B41">Na and Bau 2019</xref>).</p></tp:treatment-sec><ref-list><ref id="B49"><mixed-citation xmlns:xlink="http://www.w3.org/1999/xlink" xlink:type="simple">Redhead SA (2012) Nomenclatural novelties. Index Fungorum 14: 1.</mixed-citation></ref><ref id="B27"><mixed-citation xmlns:xlink="http://www.w3.org/1999/xlink" xlink:type="simple">Kühner R, Maire R (1938) Le Genre <italic><tp:taxon-name><tp:taxon-name-part taxon-name-part-type="genus">Mycena</tp:taxon-name-part></tp:taxon-name></italic> (Fries): Etude Cytologique et Systématique Des Espèces d’Europe et d’Amérique Du Nord; Encyclopédie Mycologique; Paul Lechevalier: Paris, France, 1–710.</mixed-citation></ref><ref id="B3"><mixed-citation xmlns:xlink="http://www.w3.org/1999/xlink" xlink:type="simple">Aronsen A, Læssøe T (2016) The genus <italic><tp:taxon-name><tp:taxon-name-part taxon-name-part-type="genus">Mycena</tp:taxon-name-part></tp:taxon-name></italic> s. l. In The <tp:taxon-name><tp:taxon-name-part taxon-name-part-type="kingdom">Fungi</tp:taxon-name-part></tp:taxon-name> of Northern Europe 5; Svampetryk: Copenhagen, Denmark 5: 1–373. <ext-link xlink:href="https://www.zobodat.at/pdf/Z-Mykologie_83_2017_0167-0172.pdf" ext-link-type="uri" xlink:type="simple">https://www.zobodat.at/pdf/Z-Mykologie_83_2017_0167-0172.pdf</ext-link></mixed-citation></ref><ref id="B41"><mixed-citation xmlns:xlink="http://www.w3.org/1999/xlink" xlink:type="simple">Na Q, Bau T (2019) Recognition of <italic><tp:taxon-name><tp:taxon-name-part taxon-name-part-type="genus">Mycena</tp:taxon-name-part></tp:taxon-name></italic> sect. <italic><tp:taxon-name><tp:taxon-name-part taxon-name-part-type="genus">Amparoina</tp:taxon-name-part></tp:taxon-name></italic> sect. nov. (<italic><tp:taxon-name><tp:taxon-name-part taxon-name-part-type="family">Mycenaceae</tp:taxon-name-part></tp:taxon-name></italic>, <italic><tp:taxon-name><tp:taxon-name-part taxon-name-part-type="order">Agaricales</tp:taxon-name-part></tp:taxon-name></italic>), including four new species and revision of the limits of sect. <italic><tp:taxon-name><tp:taxon-name-part taxon-name-part-type="genus"/><tp:taxon-name-part taxon-name-part-type="section">Sacchariferae</tp:taxon-name-part></tp:taxon-name></italic>. MycoKeys 52: 103–124. <ext-link xlink:href="10.3897/mycokeys.52.34647" ext-link-type="doi" xlink:type="simple">https://doi.org/10.3897/mycokeys.52.34647</ext-link></mixed-citation></ref></ref-list></tp:taxon-treatment>
