# Supplementary material for: Unveiling the diversity of the families Cyphellaceae and Mycenaceae from Southeast Asia
Source: IMA Fungus. 2026 Jul 10;17:e182174. doi: 10.3897/imafungus.17.182174 (PMC13379713; doi:10.3897/imafungus.17.182174)
Supplement: XML Treatment for Mycena albomarginata [file imafungus.17.182174-treatment2.xml]

<!DOCTYPE tp:taxon-treatment
  PUBLIC "-//TaxonX//DTD Taxonomic Treatment Publishing DTD v0 20100105//EN" "tax-treatment-NSO.dtd">
<tp:taxon-treatment xmlns:tp="http://www.plazi.org/taxpub"><tp:treatment-meta><kwd-group><label>Taxon classification</label><kwd>
                <named-content content-type="kingdom">Fungi</named-content>
              </kwd><kwd>
                <named-content content-type="order">Agaricales</named-content>
              </kwd><kwd>
                <named-content content-type="family">Mycenaceae</named-content>
              </kwd></kwd-group><mixed-citation publication-type="journal"><person-group><name><surname>Fan</surname><given-names>Long Fei</given-names></name><name><surname>Naseer</surname><given-names>Arooj</given-names></name><name><surname>Khalid</surname><given-names>Ammara</given-names></name><name><surname>Khalid</surname><given-names>Abdul Nasir</given-names></name><name><surname>Deng</surname><given-names>Yan</given-names></name><name><surname>Wang</surname><given-names>Chen Yan</given-names></name><name><surname>Wang</surname><given-names>Yuan</given-names></name><name><surname>Ma</surname><given-names>Si Xuan</given-names></name></person-group><article-title>Unveiling the diversity of the families <italic><tp:taxon-name><tp:taxon-name-part taxon-name-part-type="family" reg="Cyphellaceae">Cyphellaceae</tp:taxon-name-part></tp:taxon-name></italic> and <italic><tp:taxon-name><tp:taxon-name-part taxon-name-part-type="family" reg="Mycenaceae">Mycenaceae</tp:taxon-name-part></tp:taxon-name></italic> from Southeast Asia</article-title><source>IMA Fungus</source><day>10</day><month>07</month><year>2026</year><volume>17</volume><pub-id pub-id-type="doi">10.3897/imafungus.17.182174</pub-id></mixed-citation></tp:treatment-meta><tp:nomenclature><label>2.</label><tp:taxon-name><object-id xmlns:xlink="http://www.w3.org/1999/xlink" content-type="arpha" xlink:type="simple">95C0829A-2CEA-542D-BE4C-A8AA8936E3C8</object-id>
                    		<tp:taxon-name-part taxon-name-part-type="genus" reg="Mycena">Mycena</tp:taxon-name-part> <tp:taxon-name-part taxon-name-part-type="species" reg="albomarginata">albomarginata</tp:taxon-name-part>
                    	
                    		<object-id xmlns:xlink="http://www.w3.org/1999/xlink" content-type="mycobank" xlink:type="simple">860899</object-id>
                    	</tp:taxon-name><tp:taxon-authority>S. X. Ma, A. Naseer, A. N. Khalid &amp; L. F. Fan</tp:taxon-authority><tp:taxon-status xmlns:xlink="http://www.w3.org/1999/xlink" xlink:type="simple">sp. nov.</tp:taxon-status><xref ref-type="fig" rid="F4">Figs 4</xref><xref ref-type="fig" rid="F5">, 5</xref></tp:nomenclature><tp:treatment-sec sec-type="Etymology"><title>Etymology.</title><p>The specific epithet “albomarginata” refers to the white margins of pileus.</p><fig id="F4" position="float" orientation="portrait"><object-id xmlns:xlink="http://www.w3.org/1999/xlink" content-type="doi" xlink:type="simple">10.3897/imafungus.17.182174.figure4</object-id><object-id xmlns:xlink="http://www.w3.org/1999/xlink" content-type="arpha" xlink:type="simple">CD45E9DD-5B04-59DF-BAAA-0912565ABF43</object-id><label>Figure 4.</label><caption><p>Morphological features of <italic><tp:taxon-name><tp:taxon-name-part taxon-name-part-type="genus" reg="Mycena">Mycena</tp:taxon-name-part> <tp:taxon-name-part taxon-name-part-type="species" reg="albomarginata">albomarginata</tp:taxon-name-part></tp:taxon-name></italic>, showing the stipe, pileus, and lamellae. Scale bars: 1 cm.</p></caption><graphic xmlns:xlink="http://www.w3.org/1999/xlink" xlink:href="imafungus-17-e182174-g004.jpg" id="oo_1712999.jpg" position="float" orientation="portrait" xlink:type="simple"><uri content-type="original_file" xlink:type="simple">https://binary.pensoft.net/fig/1712999</uri></graphic></fig><fig id="F5" position="float" orientation="portrait"><object-id xmlns:xlink="http://www.w3.org/1999/xlink" content-type="doi" xlink:type="simple">10.3897/imafungus.17.182174.figure5</object-id><object-id xmlns:xlink="http://www.w3.org/1999/xlink" content-type="arpha" xlink:type="simple">1C452485-4ED5-5E7D-82D6-23433E0FF5A7</object-id><label>Figure 5.</label><caption><p>Anatomical characters of <italic><tp:taxon-name><tp:taxon-name-part taxon-name-part-type="genus" reg="Mycena">Mycena</tp:taxon-name-part> <tp:taxon-name-part taxon-name-part-type="species" reg="albomarginata">albomarginata</tp:taxon-name-part></tp:taxon-name></italic>. <bold>A</bold> Basidiospores, <bold>B</bold> probasidia, <bold>C</bold> basidia, <bold>D</bold> cheilocystidia, <bold>E</bold> hyphae of the pileipellis, <bold>F</bold> hymenium. Scale bar: 10 μm.</p></caption><graphic xmlns:xlink="http://www.w3.org/1999/xlink" xlink:href="imafungus-17-e182174-g005.jpg" id="oo_1713000.jpg" position="float" orientation="portrait" xlink:type="simple"><uri content-type="original_file" xlink:type="simple">https://binary.pensoft.net/fig/1713000</uri></graphic></fig></tp:treatment-sec><tp:treatment-sec sec-type="Diagnosis"><title>Diagnosis.</title><p>The species is characterized by virgate to sulcate, brownish gray pileus with white margins, brownish gray stipe with pruinose apex, free to adnexed lamellae, narrowly clavate cheilocystidia with slightly long base, larger (9.08 × 5.51 µm), ellipsoid basidiospores, and bi-sterigmated basidia.</p></tp:treatment-sec><tp:treatment-sec sec-type="Holotype"><title>Holotype.</title><p><bold>CHINA</bold>, Gansu Province, Tianzhu Tibetan Autonomous County, Xidatan Town, <named-content xmlns:xlink="http://www.w3.org/1999/xlink" content-type="dwc:verbatimCoordinates" xlink:type="simple">37°28'N, 103°16'E</named-content>, in mixed coniferous, broadleaf forest, 19<sup>th</sup> September 2024, FLF1971 (GenBank <abbrev xmlns:xlink="http://www.w3.org/1999/xlink" xlink:title="nuclear internal transcribed spacer" xlink:type="simple">ITS</abbrev> = <ext-link xmlns:xlink="http://www.w3.org/1999/xlink" xlink:href="PX612302" ext-link-type="gen" xlink:type="simple">PX612302</ext-link>; <italic><abbrev xmlns:xlink="http://www.w3.org/1999/xlink" xlink:title="translation elongation factor 1-alpha" xlink:type="simple">tef1-α</abbrev></italic> = <ext-link xmlns:xlink="http://www.w3.org/1999/xlink" xlink:href="PX684305" ext-link-type="gen" xlink:type="simple">PX684305</ext-link>).</p></tp:treatment-sec><tp:treatment-sec sec-type="Description"><title>Description.</title><p><bold><italic>Basidiomata</italic></bold> small-sized. <bold><italic>Pileus</italic></bold> 1.9–2.2 cm in diameter, pigeon gray (N 9/0) to gray (7.5Y 5/1), brown, margins white (6.9GY 7/1), in circular ring, conical to parabolic, dry, smooth in center, glabrous, virgate to sulcate, margins smooth, even, entire, regular, slightly recurved to straight. <bold><italic>Context</italic></bold> thin, gray. <bold><italic>Lamellae</italic></bold> regular, free to adnexed, fimbriate, gray (7.5Y 6/1), broad, subdistant, thick, wavy. <bold><italic>Lamellulae</italic></bold> of two different size, in two tiers, alternating with lamellae. <bold><italic>Stipe</italic></bold> approximately 4.5 cm long, brownish gray (10Y 6/1) with white pruinose apex, upper 3<sup>rd</sup> part of stipe is white, central, cylindrical to flexuous, only apex floccose, smooth towards base, base white and slightly bulbous. <bold><italic>Hyphal system</italic></bold> composed of hyphae without clamp connections, dextronoid, inflated in KOH, thin-walled, branched, septate, regular to subregular arrangement, 4.84–8.29 µm in diameter.</p><p><bold><italic>Basidiospores</italic></bold> 7.56–10.43 × 5.5–6.90 µm, av. <italic>L</italic> × av. <italic>W</italic> = 9.08 × 5.51 µm, <italic>Q</italic> = 1.54–1.66, broadly ellipsoid with apiculus and oil drop, smooth, hyaline in 5% KOH, amiloid, thin-walled. <bold><italic>Probasidia</italic></bold> cylindrical to clavate, thin-walled. <bold><italic>Basidia</italic></bold> 24.49–37.44 × 6.18–8.67 µm, av. <italic>L</italic> × av. <italic>W</italic> = 32.30 × 7.39 µm, <italic>Q</italic> = 4.25–4.36, clavate, guttulated, hyaline, thin-walled, two-spored. <bold><italic>Cheilocystidia</italic></bold> 27.84–33.63 × 5.28–6.67 µm, av. <italic>L</italic> × av. <italic>W</italic> = 31.84 × 5.99 µm, abundant, narrowly clavate with slightly long base, smooth, hyaline in 5% KOH, thin-walled, in groups. <bold><italic>Pileipellis</italic></bold> a cutis; hyphae 11.4–20.1 µm in diam., inflated, thin-walled, predominantly smooth but with scattered excrescences.</p></tp:treatment-sec><tp:treatment-sec sec-type="Additional specimens examined"><title>Additional specimens examined.</title><p><bold>CHINA</bold>, Gansu Province, Tianzhu Tibetan Autonomous County, Xidatan Town, <named-content xmlns:xlink="http://www.w3.org/1999/xlink" content-type="dwc:verbatimCoordinates" xlink:type="simple">37°25'N, 102°58'E</named-content>, in mixed coniferous-broadleaf forests, 29 September 2024, MSX1971 (GenBank <abbrev xmlns:xlink="http://www.w3.org/1999/xlink" xlink:title="nuclear internal transcribed spacer" xlink:type="simple">ITS</abbrev> = <ext-link xmlns:xlink="http://www.w3.org/1999/xlink" xlink:href="PX612303" ext-link-type="gen" xlink:type="simple">PX612303</ext-link>; <italic><abbrev xmlns:xlink="http://www.w3.org/1999/xlink" xlink:title="translation elongation factor 1-alpha" xlink:type="simple">tef1-α</abbrev></italic> = <ext-link xmlns:xlink="http://www.w3.org/1999/xlink" xlink:href="PX684306" ext-link-type="gen" xlink:type="simple">PX684306</ext-link>).</p></tp:treatment-sec><tp:treatment-sec sec-type="Notes"><title>Notes.</title><p><italic><tp:taxon-name><tp:taxon-name-part taxon-name-part-type="genus" reg="Mycena">Mycena</tp:taxon-name-part> <tp:taxon-name-part taxon-name-part-type="species" reg="albomarginata">albomarginata</tp:taxon-name-part></tp:taxon-name></italic> belongs to <italic><tp:taxon-name><tp:taxon-name-part taxon-name-part-type="genus" reg="Mycena">Mycena</tp:taxon-name-part></tp:taxon-name></italic> sect. <italic><tp:taxon-name><tp:taxon-name-part taxon-name-part-type="genus" reg="Mycena">Mycena</tp:taxon-name-part></tp:taxon-name></italic>. The species is characterized by a virgate to sulcate, brownish-gray pileus with white margins, a brownish-gray stipe with a pruinose apex, free to adnexed gray lamellae, narrowly clavate cheilocystidia with a slightly elongated base, larger, ellipsoid basidiospores (9.08 × 5.51 μm), and 2<sup>-st</sup>erigmated basidia. In the phylogenetic analysis (Fig. <xref ref-type="fig" rid="F1">1</xref>), <italic><tp:taxon-name><tp:taxon-name-part taxon-name-part-type="genus" reg="Mycena">M.</tp:taxon-name-part> <tp:taxon-name-part taxon-name-part-type="species" reg="albomarginata">albomarginata</tp:taxon-name-part></tp:taxon-name></italic> forms a sister group with <italic><tp:taxon-name><tp:taxon-name-part taxon-name-part-type="genus" reg="Mycena">M.</tp:taxon-name-part> <tp:taxon-name-part taxon-name-part-type="species" reg="semivestipes">semivestipes</tp:taxon-name-part></tp:taxon-name></italic> (Peck) A.H. Sm., sharing similar pileus and stipe morphology as well as spore shape. However, <italic><tp:taxon-name><tp:taxon-name-part taxon-name-part-type="genus" reg="Mycena">M.</tp:taxon-name-part> <tp:taxon-name-part taxon-name-part-type="species" reg="albomarginata">albomarginata</tp:taxon-name-part></tp:taxon-name></italic> is distinguished by a smaller (2.2 cm), brownish-gray pileus with white margins and gray lamellae, whereas <italic><tp:taxon-name><tp:taxon-name-part taxon-name-part-type="genus" reg="Mycena">M.</tp:taxon-name-part> <tp:taxon-name-part taxon-name-part-type="species" reg="semivestipes">semivestipes</tp:taxon-name-part></tp:taxon-name></italic> possesses a dark brown to nearly black pileus with darker margins and white to pink lamellae. Anatomically, <italic><tp:taxon-name><tp:taxon-name-part taxon-name-part-type="genus" reg="Mycena">M.</tp:taxon-name-part> <tp:taxon-name-part taxon-name-part-type="species" reg="albomarginata">albomarginata</tp:taxon-name-part></tp:taxon-name></italic> has larger basidiospores (9.08 × 5.51 μm) and larger, 2-spored basidia (24.5–37.4 × 6.2–8.7 μm), whereas <italic><tp:taxon-name><tp:taxon-name-part taxon-name-part-type="genus" reg="Mycena">M.</tp:taxon-name-part> <tp:taxon-name-part taxon-name-part-type="species" reg="semivestipes">semivestipes</tp:taxon-name-part></tp:taxon-name></italic> has smaller, 4-spored basidia (21–30 × 4.5–5.4 μm) (<xref ref-type="bibr" rid="B5">Bessette et al. 1995</xref>).</p><p>Another close relative is <italic><tp:taxon-name><tp:taxon-name-part taxon-name-part-type="genus" reg="Mycena">M.</tp:taxon-name-part> <tp:taxon-name-part taxon-name-part-type="species" reg="flos-nivium">flos-nivium</tp:taxon-name-part></tp:taxon-name></italic> Kühner, which can be easily distinguished in the field by the presence of a stipe base densely and conspicuously covered with long, coarse, flexuous, whitish fibrils. Both species share similarities in pileus morphology and coloration, exhibiting very dark sepia brown to dark brown tones that become paler toward the margins. <italic><tp:taxon-name><tp:taxon-name-part taxon-name-part-type="genus" reg="Mycena">Mycena</tp:taxon-name-part> <tp:taxon-name-part taxon-name-part-type="species" reg="albomarginata">albomarginata</tp:taxon-name-part></tp:taxon-name></italic> has larger basidiospores (9.08 × 5.51 μm) and smaller, smooth, narrowly clavate cheilocystidia (27.8–33.6 × 5.3–6.7 μm) with a slightly elongated base. In contrast, <italic><tp:taxon-name><tp:taxon-name-part taxon-name-part-type="genus" reg="Mycena">M.</tp:taxon-name-part> <tp:taxon-name-part taxon-name-part-type="species" reg="flos-nivium">flos-nivium</tp:taxon-name-part></tp:taxon-name></italic> possesses smaller basidiospores (8–11.5 × 4–5 μm) and larger cheilocystidia (20–80 × 6–12 μm) that are clavate, with some very long-stalked and covered with fairly few, unevenly spaced, usually rather coarse, simple to branched, straight to curved excrescences (<xref ref-type="bibr" rid="B42">Na and Bau 2020</xref>).</p></tp:treatment-sec><tp:treatment-sec><!--Section generated to contain objects referenced in tp:taxon-treatment.--><fig id="F1" position="float" orientation="portrait"><object-id xmlns:xlink="http://www.w3.org/1999/xlink" content-type="doi" xlink:type="simple">10.3897/imafungus.17.182174.figure1</object-id><object-id xmlns:xlink="http://www.w3.org/1999/xlink" content-type="arpha" xlink:type="simple">1B814AFF-E1C9-5EB1-A556-6AE758096319</object-id><label>Figure 1.</label><caption><p>Phylogenetic consensus tree inferred from the <abbrev xmlns:xlink="http://www.w3.org/1999/xlink" xlink:title="maximum likelihood" xlink:type="simple">ML</abbrev> analysis based on the concatenated <abbrev xmlns:xlink="http://www.w3.org/1999/xlink" xlink:title="nuclear internal transcribed spacer" xlink:type="simple">ITS</abbrev> and <italic><abbrev xmlns:xlink="http://www.w3.org/1999/xlink" xlink:title="translation elongation factor 1-alpha" xlink:type="simple">tef1-α</abbrev></italic> dataset. The tree is rooted with <italic><tp:taxon-name><tp:taxon-name-part taxon-name-part-type="genus" reg="Xeromphalina">Xeromphalina</tp:taxon-name-part> <tp:taxon-name-part taxon-name-part-type="species" reg="campanella">campanella</tp:taxon-name-part></tp:taxon-name></italic>. Studied genera are indicated in different colors, and sequences generated in this study are highlighted in bold.</p></caption><graphic xmlns:xlink="http://www.w3.org/1999/xlink" xlink:href="imafungus-17-e182174-g001.jpg" id="oo_1712996.jpg" position="float" orientation="portrait" xlink:type="simple"><uri content-type="original_file" xlink:type="simple">https://binary.pensoft.net/fig/1712996</uri></graphic></fig></tp:treatment-sec><ref-list><ref id="B5"><mixed-citation xmlns:xlink="http://www.w3.org/1999/xlink" xlink:type="simple">Bessette A, Miller Jr OK, Bessette AR et al. (1995) Mushrooms of North America in Color: A Field Guide Companion to Seldom-Illustrated <tp:taxon-name><tp:taxon-name-part taxon-name-part-type="kingdom">Fungi</tp:taxon-name-part></tp:taxon-name>. Syracuse, New York: Syracuse University Press. 1–184.</mixed-citation></ref><ref id="B42"><mixed-citation xmlns:xlink="http://www.w3.org/1999/xlink" xlink:type="simple">Na Q, Bau T (2020) Ten new records of <italic><tp:taxon-name><tp:taxon-name-part taxon-name-part-type="genus">Mycena</tp:taxon-name-part></tp:taxon-name></italic> from China. Mycosystema 39(9): 1783–1808. <ext-link xlink:href="10.13346/j.mycosystema.200214" ext-link-type="doi" xlink:type="simple">https://doi.org/10.13346/j.mycosystema.200214</ext-link></mixed-citation></ref></ref-list></tp:taxon-treatment>
