# Supplementary material for: Unveiling the diversity of the families Cyphellaceae and Mycenaceae from Southeast Asia
Source: IMA Fungus. 2026 Jul 10;17:e182174. doi: 10.3897/imafungus.17.182174 (PMC13379713; doi:10.3897/imafungus.17.182174)
Supplement: XML Treatment for Mycena oblongispora [file imafungus.17.182174-treatment3.xml]

<!DOCTYPE tp:taxon-treatment
  PUBLIC "-//TaxonX//DTD Taxonomic Treatment Publishing DTD v0 20100105//EN" "tax-treatment-NSO.dtd">
<tp:taxon-treatment xmlns:tp="http://www.plazi.org/taxpub"><tp:treatment-meta><kwd-group><label>Taxon classification</label><kwd>
                <named-content content-type="kingdom">Fungi</named-content>
              </kwd><kwd>
                <named-content content-type="order">Agaricales</named-content>
              </kwd><kwd>
                <named-content content-type="family">Mycenaceae</named-content>
              </kwd></kwd-group><mixed-citation publication-type="journal"><person-group><name><surname>Fan</surname><given-names>Long Fei</given-names></name><name><surname>Naseer</surname><given-names>Arooj</given-names></name><name><surname>Khalid</surname><given-names>Ammara</given-names></name><name><surname>Khalid</surname><given-names>Abdul Nasir</given-names></name><name><surname>Deng</surname><given-names>Yan</given-names></name><name><surname>Wang</surname><given-names>Chen Yan</given-names></name><name><surname>Wang</surname><given-names>Yuan</given-names></name><name><surname>Ma</surname><given-names>Si Xuan</given-names></name></person-group><article-title>Unveiling the diversity of the families <italic><tp:taxon-name><tp:taxon-name-part taxon-name-part-type="family" reg="Cyphellaceae">Cyphellaceae</tp:taxon-name-part></tp:taxon-name></italic> and <italic><tp:taxon-name><tp:taxon-name-part taxon-name-part-type="family" reg="Mycenaceae">Mycenaceae</tp:taxon-name-part></tp:taxon-name></italic> from Southeast Asia</article-title><source>IMA Fungus</source><day>10</day><month>07</month><year>2026</year><volume>17</volume><pub-id pub-id-type="doi">10.3897/imafungus.17.182174</pub-id></mixed-citation></tp:treatment-meta><tp:nomenclature><label>3.</label><tp:taxon-name><object-id xmlns:xlink="http://www.w3.org/1999/xlink" content-type="arpha" xlink:type="simple">78D64CFC-46F8-56D2-B8C1-72101EC001AB</object-id>
                    		<tp:taxon-name-part taxon-name-part-type="genus" reg="Mycena">Mycena</tp:taxon-name-part> <tp:taxon-name-part taxon-name-part-type="species" reg="oblongispora">oblongispora</tp:taxon-name-part>
                    	
                    		<object-id xmlns:xlink="http://www.w3.org/1999/xlink" content-type="mycobank" xlink:type="simple">860937</object-id>
                    	</tp:taxon-name><tp:taxon-authority>S. X. Ma, A. Naseer, A. N. Khalid &amp; L. F. Fan</tp:taxon-authority><tp:taxon-status xmlns:xlink="http://www.w3.org/1999/xlink" xlink:type="simple">sp. nov.</tp:taxon-status><xref ref-type="fig" rid="F6">Figs 6</xref><xref ref-type="fig" rid="F7">, 7</xref></tp:nomenclature><tp:treatment-sec sec-type="Etymology"><title>Etymology.</title><p>The specific epithet “oblongispora” refers to the oblong shape of spores.</p><fig id="F6" position="float" orientation="portrait"><object-id xmlns:xlink="http://www.w3.org/1999/xlink" content-type="doi" xlink:type="simple">10.3897/imafungus.17.182174.figure6</object-id><object-id xmlns:xlink="http://www.w3.org/1999/xlink" content-type="arpha" xlink:type="simple">B13225E5-8C5A-55FC-BAD2-7B1A8DA79EB2</object-id><label>Figure 6.</label><caption><p>Morphological features of <italic><tp:taxon-name><tp:taxon-name-part taxon-name-part-type="genus" reg="Mycena">Mycena</tp:taxon-name-part> <tp:taxon-name-part taxon-name-part-type="species" reg="oblongispora">oblongispora</tp:taxon-name-part></tp:taxon-name></italic>, sp. nov., showing the pileus, stipe, and lamellae. Scale bar: 1 cm.</p></caption><graphic xmlns:xlink="http://www.w3.org/1999/xlink" xlink:href="imafungus-17-e182174-g006.jpg" id="oo_1713001.jpg" position="float" orientation="portrait" xlink:type="simple"><uri content-type="original_file" xlink:type="simple">https://binary.pensoft.net/fig/1713001</uri></graphic></fig><fig id="F7" position="float" orientation="portrait"><object-id xmlns:xlink="http://www.w3.org/1999/xlink" content-type="doi" xlink:type="simple">10.3897/imafungus.17.182174.figure7</object-id><object-id xmlns:xlink="http://www.w3.org/1999/xlink" content-type="arpha" xlink:type="simple">2B2724AA-F62E-56B0-A6B7-E6D973302DAC</object-id><label>Figure 7.</label><caption><p>Anatomical characters of <italic><tp:taxon-name><tp:taxon-name-part taxon-name-part-type="genus" reg="Mycena">Mycena</tp:taxon-name-part> <tp:taxon-name-part taxon-name-part-type="species" reg="oblongispora">oblongispora</tp:taxon-name-part></tp:taxon-name></italic>, sp. nov. <bold>A</bold> Basidiospores, <bold>B</bold> probasidia, <bold>C</bold> basidia, <bold>D</bold> cheilocystidia, <bold>E</bold> hyphae of the pileipellis, <bold>F</bold> hymenium. Scale bar: 10 μm.</p></caption><graphic xmlns:xlink="http://www.w3.org/1999/xlink" xlink:href="imafungus-17-e182174-g007.jpg" id="oo_1713002.jpg" position="float" orientation="portrait" xlink:type="simple"><uri content-type="original_file" xlink:type="simple">https://binary.pensoft.net/fig/1713002</uri></graphic></fig></tp:treatment-sec><tp:treatment-sec sec-type="Diagnosis"><title>Diagnosis.</title><p>It is characterized by grayish brown pileus having brownish black fibrils, gray, free to remote lamellae, with rhizomorphs at the base stipe, growing on decaying logs, smaller (7.25 × 4.96 µm), subglobose to ellipsoid to oblong basidiospores, smooth, smaller (35.27 × 12.40 µm) cheliocystidia and with scattered excrescences in pileipellis.</p></tp:treatment-sec><tp:treatment-sec sec-type="Holotype"><title>Holotype.</title><p><bold>CHINA</bold>, Gansu Province, Longnan City, Guan’e gully national forest park, <named-content xmlns:xlink="http://www.w3.org/1999/xlink" content-type="dwc:verbatimCoordinates" xlink:type="simple">33°9'N, 104°2'E</named-content>, grow on decaying logs in mixed coniferous-broadleaf forests, 5 September 2024, FLF1861 (GenBank <abbrev xmlns:xlink="http://www.w3.org/1999/xlink" xlink:title="nuclear internal transcribed spacer" xlink:type="simple">ITS</abbrev> = <ext-link xmlns:xlink="http://www.w3.org/1999/xlink" xlink:href="PX612295" ext-link-type="gen" xlink:type="simple">PX612295</ext-link>; <italic><abbrev xmlns:xlink="http://www.w3.org/1999/xlink" xlink:title="translation elongation factor 1-alpha" xlink:type="simple">tef1-α</abbrev></italic> = <ext-link xmlns:xlink="http://www.w3.org/1999/xlink" xlink:href="PX684300" ext-link-type="gen" xlink:type="simple">PX684300</ext-link>).</p></tp:treatment-sec><tp:treatment-sec sec-type="Description"><title>Description.</title><p><bold><italic>Basidiomata</italic></bold> small-sized. <bold><italic>Pileus</italic></bold> 1.2–1.9 cm in diameter, with brownish black (10YR 2/2) fibrils on a grayish brown (10YR 4/2) context, parabolic, dry, sulcate to plicate, striated, striation expands towards margins, margins slightly uplifted to straight, even, entire. <bold><italic>Context</italic></bold> thin, white to grayish brown (10YR 4/2). <bold><italic>Lamellae</italic></bold> free to remote, even, entire, gray (2.5GY 7/1), broad, subdistant, average, unequal to forked. <bold><italic>Lamellulae</italic></bold> regular, of two different sizes, alternating with lamellae, in two tiers. <bold><italic>Stipe</italic></bold> 2.5–3.9 cm long, central, cylindrical to flexuous, smooth to virgate with maturity, apex gray (2.5GY 7/1), becoming black (10YR 3/2) to dark brown (10YR 2/3) towards the base whitish (10R 8/1) with distinct rhizomorphs. <bold><italic>Hyphal system</italic></bold> composed of generative hyphae with clamp connections, dextrinoid, inflated in KOH, thin-walled, branched, regultar to subregularly arranged, 1.94–6.32 µm in diameter.</p><p><bold><italic>Basidiospores</italic></bold> 5.94–8.94 × 3.38–7.06 µm, av. <italic>L</italic> × av. <italic>W</italic> = 7.25 × 4.96 µm, <italic>Q</italic> = 1.34–1.46, subglobose to oblong ellipsoid or slightly ovoid with an apiculus and oil drop, smooth, hyaline in 5% KOH, amyloid, thin-walled. <bold><italic>Probasidia</italic></bold> cylindrical to clavate, elongated and slender at the base, thin-walled. <bold><italic>Basidia</italic></bold> 23.98–34.59 × 5.78–9.88 µm, av. <italic>L</italic> × av. <italic>W</italic> = 28.83 × 8.76 µm, <italic>Q</italic> = 2.28, clavate, guttulated, hyaline, thin-walled, two to four spored. <bold><italic>Cheilocystidia</italic></bold> 29.60–43.74 × 8.46–14.87 µm, av. <italic>L</italic> × av. <italic>W</italic> = 35.27 × 12.40 µm, abundant, clavate with capitate apex, smooth, hyaline in 5% KOH, thin-walled. <bold><italic>Pleurocystidia</italic></bold> not observed. <italic>Hyphae of the pileipellis</italic> 5.87–16.77 µm, inflated, thin-walled, with scattered excrescences.</p></tp:treatment-sec><tp:treatment-sec sec-type="Additional specimen (isotype) examined"><title>Additional specimen (isotype) examined.</title><p><bold>CHINA</bold>. Gansu Province, Longnan City, Guan’e gully national forest park, <named-content xmlns:xlink="http://www.w3.org/1999/xlink" content-type="dwc:verbatimCoordinates" xlink:type="simple">33°93'N, 104°2'E</named-content>, grow on decaying logs in mixed coniferous-broadleaf forests, 5 September 2024, MSX1861. (GenBank <abbrev xmlns:xlink="http://www.w3.org/1999/xlink" xlink:title="nuclear internal transcribed spacer" xlink:type="simple">ITS</abbrev> = <ext-link xmlns:xlink="http://www.w3.org/1999/xlink" xlink:href="PX612296" ext-link-type="gen" xlink:type="simple">PX612296</ext-link>; <italic><abbrev xmlns:xlink="http://www.w3.org/1999/xlink" xlink:title="translation elongation factor 1-alpha" xlink:type="simple">tef1-α</abbrev></italic> = <ext-link xmlns:xlink="http://www.w3.org/1999/xlink" xlink:href="PX684301" ext-link-type="gen" xlink:type="simple">PX684301</ext-link>).</p></tp:treatment-sec><tp:treatment-sec sec-type="Notes"><title>Notes.</title><p>This new species belongs to <italic><tp:taxon-name><tp:taxon-name-part taxon-name-part-type="genus" reg="Mycena">Mycena</tp:taxon-name-part> <tp:taxon-name-part taxon-name-part-type="infraspecific-rank">sect.</tp:taxon-name-part> <tp:taxon-name-part taxon-name-part-type="section" reg="Fragilipedes">Fragilipedes</tp:taxon-name-part></tp:taxon-name></italic>. It is characterized by a grayish-brown pileus with brownish-black fibrils, gray, free to remote lamellae, and a stipe base with distinct rhizomorphs. Ecologically, it grows on decaying logs. Microscopically, it is distinguished by its smaller, subglobose to oblong-ellipsoid basidiospores (av. 7.25 × 4.96 μm) and hyphae of the pileipellis with scattered excrescences. <italic><tp:taxon-name><tp:taxon-name-part taxon-name-part-type="genus" reg="Mycena">Mycena</tp:taxon-name-part> <tp:taxon-name-part taxon-name-part-type="species" reg="stipata">stipata</tp:taxon-name-part></tp:taxon-name></italic> Maas Geest. &amp; Schwöbel shares similarities with <italic><tp:taxon-name><tp:taxon-name-part taxon-name-part-type="genus" reg="Mycena">M.</tp:taxon-name-part> <tp:taxon-name-part taxon-name-part-type="species" reg="oblongispora">oblongispora</tp:taxon-name-part></tp:taxon-name></italic>, as both possess a brownish-beige to blackish-brown pileus. However, <italic><tp:taxon-name><tp:taxon-name-part taxon-name-part-type="genus" reg="Mycena">M.</tp:taxon-name-part> <tp:taxon-name-part taxon-name-part-type="species" reg="oblongispora">oblongispora</tp:taxon-name-part></tp:taxon-name></italic> can be distinguished by its fibrillose pileus (smooth in <italic><tp:taxon-name><tp:taxon-name-part taxon-name-part-type="genus" reg="Mycena">M.</tp:taxon-name-part> <tp:taxon-name-part taxon-name-part-type="species" reg="stipata">stipata</tp:taxon-name-part></tp:taxon-name></italic>), gray, free to remote lamellae (adnate to adnexed in <italic><tp:taxon-name><tp:taxon-name-part taxon-name-part-type="genus" reg="Mycena">M.</tp:taxon-name-part> <tp:taxon-name-part taxon-name-part-type="species" reg="stipata">stipata</tp:taxon-name-part></tp:taxon-name></italic>), clavate cheilocystidia with a capitate apex (fusiform to lageniform in <italic><tp:taxon-name><tp:taxon-name-part taxon-name-part-type="genus" reg="Mycena">M.</tp:taxon-name-part> <tp:taxon-name-part taxon-name-part-type="species" reg="stipata">stipata</tp:taxon-name-part></tp:taxon-name></italic>), and smaller basidiospores (7.25 × 4.96 μm).</p><p>Another close relative, <italic><tp:taxon-name><tp:taxon-name-part taxon-name-part-type="genus" reg="Mycena">Mycena</tp:taxon-name-part> <tp:taxon-name-part taxon-name-part-type="species" reg="silvae-nigrae">silvae-nigrae</tp:taxon-name-part></tp:taxon-name></italic> Maas Geest. &amp; Schwöbel, shares several similarities, such as a blackish-brown pileus, whitish to grayish lamellae, and the presence of excrescences in the pileipellis. However, <italic><tp:taxon-name><tp:taxon-name-part taxon-name-part-type="genus" reg="Mycena">M.</tp:taxon-name-part> <tp:taxon-name-part taxon-name-part-type="species" reg="oblongispora">oblongispora</tp:taxon-name-part></tp:taxon-name></italic> has smaller basidiospores (7.25 × 4.96 μm) and smaller cheilocystidia (29.60–43.74 × 8.46–14.87 μm) with a rounded apex, while <italic><tp:taxon-name><tp:taxon-name-part taxon-name-part-type="genus" reg="Mycena">M.</tp:taxon-name-part> <tp:taxon-name-part taxon-name-part-type="species" reg="silvae-nigrae">silvae-nigrae</tp:taxon-name-part></tp:taxon-name></italic> has larger basidiospores (9.5 × 9 μm) and larger cheilocystidia (20–73 × 7–20 μm) (<xref ref-type="bibr" rid="B45">Osmundson et al. 2013</xref>).</p></tp:treatment-sec><ref-list><ref id="B45"><mixed-citation xmlns:xlink="http://www.w3.org/1999/xlink" xlink:type="simple">Osmundson TW, Robert VA, Schoch CL et al. (2013) Filling gaps in biodiversity knowledge for macrofungi: Contributions and assessment of an herbarium collection DNA Barcode sequencing project. PLoS ONE 8(4): e62419. <ext-link xlink:href="10.1371/journal.pone.0062419" ext-link-type="doi" xlink:type="simple">https://doi.org/10.1371/journal.pone.0062419</ext-link></mixed-citation></ref></ref-list></tp:taxon-treatment>
