# Supplementary material for: Unveiling the diversity of the families Cyphellaceae and Mycenaceae from Southeast Asia
Source: IMA Fungus. 2026 Jul 10;17:e182174. doi: 10.3897/imafungus.17.182174 (PMC13379713; doi:10.3897/imafungus.17.182174)
Supplement: XML Treatment for Mycena lavendula [file imafungus.17.182174-treatment4.xml]

<!DOCTYPE tp:taxon-treatment
  PUBLIC "-//TaxonX//DTD Taxonomic Treatment Publishing DTD v0 20100105//EN" "tax-treatment-NSO.dtd">
<tp:taxon-treatment xmlns:tp="http://www.plazi.org/taxpub"><tp:treatment-meta><kwd-group><label>Taxon classification</label><kwd>
                <named-content content-type="kingdom">Fungi</named-content>
              </kwd><kwd>
                <named-content content-type="order">Agaricales</named-content>
              </kwd><kwd>
                <named-content content-type="family">Mycenaceae</named-content>
              </kwd></kwd-group><mixed-citation publication-type="journal"><person-group><name><surname>Fan</surname><given-names>Long Fei</given-names></name><name><surname>Naseer</surname><given-names>Arooj</given-names></name><name><surname>Khalid</surname><given-names>Ammara</given-names></name><name><surname>Khalid</surname><given-names>Abdul Nasir</given-names></name><name><surname>Deng</surname><given-names>Yan</given-names></name><name><surname>Wang</surname><given-names>Chen Yan</given-names></name><name><surname>Wang</surname><given-names>Yuan</given-names></name><name><surname>Ma</surname><given-names>Si Xuan</given-names></name></person-group><article-title>Unveiling the diversity of the families <italic><tp:taxon-name><tp:taxon-name-part taxon-name-part-type="family" reg="Cyphellaceae">Cyphellaceae</tp:taxon-name-part></tp:taxon-name></italic> and <italic><tp:taxon-name><tp:taxon-name-part taxon-name-part-type="family" reg="Mycenaceae">Mycenaceae</tp:taxon-name-part></tp:taxon-name></italic> from Southeast Asia</article-title><source>IMA Fungus</source><day>10</day><month>07</month><year>2026</year><volume>17</volume><pub-id pub-id-type="doi">10.3897/imafungus.17.182174</pub-id></mixed-citation></tp:treatment-meta><tp:nomenclature><label>4.</label><tp:taxon-name><object-id xmlns:xlink="http://www.w3.org/1999/xlink" content-type="arpha" xlink:type="simple">8D4BAEF2-AB61-5AED-A66A-9F6F69369DC5</object-id>
                    		<tp:taxon-name-part taxon-name-part-type="genus" reg="Mycena">Mycena</tp:taxon-name-part> <tp:taxon-name-part taxon-name-part-type="species" reg="lavendula">lavendula</tp:taxon-name-part>
                    	
                    		<object-id xmlns:xlink="http://www.w3.org/1999/xlink" content-type="mycobank" xlink:type="simple">860920</object-id>
                    	</tp:taxon-name><tp:taxon-authority>S. X. Ma, A. Naseer, A.N. Khalid &amp; L. F. Fan</tp:taxon-authority><tp:taxon-status xmlns:xlink="http://www.w3.org/1999/xlink" xlink:type="simple">sp. nov.</tp:taxon-status><xref ref-type="fig" rid="F8">Figs 8</xref><xref ref-type="fig" rid="F9">, 9</xref></tp:nomenclature><tp:treatment-sec sec-type="Etymology"><title>Etymology.</title><p>The specific epithet “lavendula” refers to the lilac color of basidio­mata.</p><fig id="F8" position="float" orientation="portrait"><object-id xmlns:xlink="http://www.w3.org/1999/xlink" content-type="doi" xlink:type="simple">10.3897/imafungus.17.182174.figure8</object-id><object-id xmlns:xlink="http://www.w3.org/1999/xlink" content-type="arpha" xlink:type="simple">B44382A4-1C1E-577B-B5ED-CDA9800B7AED</object-id><label>Figure 8.</label><caption><p>Morphological features of <italic><tp:taxon-name><tp:taxon-name-part taxon-name-part-type="genus" reg="Mycena">Mycena</tp:taxon-name-part> <tp:taxon-name-part taxon-name-part-type="species" reg="lavendula">lavendula</tp:taxon-name-part></tp:taxon-name></italic>, sp. nov., showing the pileus, stipe, and lamellae. Scale bar: 1 cm.</p></caption><graphic xmlns:xlink="http://www.w3.org/1999/xlink" xlink:href="imafungus-17-e182174-g008.jpg" id="oo_1713003.jpg" position="float" orientation="portrait" xlink:type="simple"><uri content-type="original_file" xlink:type="simple">https://binary.pensoft.net/fig/1713003</uri></graphic></fig><fig id="F9" position="float" orientation="portrait"><object-id xmlns:xlink="http://www.w3.org/1999/xlink" content-type="doi" xlink:type="simple">10.3897/imafungus.17.182174.figure9</object-id><object-id xmlns:xlink="http://www.w3.org/1999/xlink" content-type="arpha" xlink:type="simple">E830C30D-8CDF-5EAA-8699-224D9AC73F7B</object-id><label>Figure 9.</label><caption><p>Anatomical characters of <italic><tp:taxon-name><tp:taxon-name-part taxon-name-part-type="genus" reg="Mycena">Mycena</tp:taxon-name-part> <tp:taxon-name-part taxon-name-part-type="species" reg="lavendula">lavendula</tp:taxon-name-part></tp:taxon-name></italic>, sp. nov. <bold>A</bold> Basidiospores, <bold>B</bold> probasidia, <bold>C</bold> basidia, <bold>D</bold> cheilocystidia, <bold>E</bold> hyphae of the pileipellis, <bold>F</bold> hymenium. Scale bar: 10 μm.</p></caption><graphic xmlns:xlink="http://www.w3.org/1999/xlink" xlink:href="imafungus-17-e182174-g009.jpg" id="oo_1713004.jpg" position="float" orientation="portrait" xlink:type="simple"><uri content-type="original_file" xlink:type="simple">https://binary.pensoft.net/fig/1713004</uri></graphic></fig></tp:treatment-sec><tp:treatment-sec sec-type="Diagnosis"><title>Diagnosis.</title><p><italic><tp:taxon-name><tp:taxon-name-part taxon-name-part-type="genus" reg="Mycena">Mycena</tp:taxon-name-part> <tp:taxon-name-part taxon-name-part-type="species" reg="lavendula">lavendula</tp:taxon-name-part></tp:taxon-name></italic> is characterized by a subcylindrical to ellipsoid basidiospores (6.68 × 2.56 µm), polymorphic cheilocystidia with rounded apex and generative hyphae with clamp connections.</p></tp:treatment-sec><tp:treatment-sec sec-type="Holotype"><title>Holotype.</title><p><bold>CHINA</bold>, Gansu Province, Tibetan Autonomous of Gannan, Taohe National Nature Reserve, <named-content xmlns:xlink="http://www.w3.org/1999/xlink" content-type="dwc:verbatimCoordinates" xlink:type="simple">34°40'70"N, 103°53'26"E</named-content>, in mixed coniferous and broadleaf forests, 3<sup>rd</sup> September 2024 FLF1785 (GenBank <abbrev xmlns:xlink="http://www.w3.org/1999/xlink" xlink:title="nuclear internal transcribed spacer" xlink:type="simple">ITS</abbrev> = <ext-link xmlns:xlink="http://www.w3.org/1999/xlink" xlink:href="PX612289" ext-link-type="gen" xlink:type="simple">PX612289</ext-link>; <italic><abbrev xmlns:xlink="http://www.w3.org/1999/xlink" xlink:title="translation elongation factor 1-alpha" xlink:type="simple">tef1-α</abbrev></italic> = <ext-link xmlns:xlink="http://www.w3.org/1999/xlink" xlink:href="PX684295" ext-link-type="gen" xlink:type="simple">PX684295</ext-link>)</p></tp:treatment-sec><tp:treatment-sec sec-type="Description"><title>Description.</title><p><bold><italic>Basidiomata</italic></bold> medium-sized. <bold><italic>Pileus</italic></bold> 2.1–2.4 cm in diameter, lilac (10P 8/2), hemispherical to convex, becoming plano-convex, sticky, glabrous to sericeous, margin incurved, with purple (10P 6/10) fibrills, and smooth, entire. <bold><italic>Context</italic></bold> thin, lilac. <bold><italic>Lamellae</italic></bold> subdecurrent, lilac (10P 8/2), narrow, crowded, thick, edges even, entire to eroded. <bold><italic>Lamellulae</italic></bold> abundant, irregular, of varying lengths, in more than two tiers, alternating with lamellae. <bold><italic>Stipe</italic></bold> 3.4–3.8 cm long, reddish purple (2.5RP 2/2) at the apex and darker than the base, lilac (10P 8/2) at the base, central, cylindrical to flexuous, slightly pruinose, longitudinally striate, hollow, context lilac (10P 8/2). <bold><italic>Hyphal system</italic></bold> composed of generative hyphae with clamp connections, dextrinoid, inflated in KOH, thin-walled, occasionally branched, regular to subregularly arranged, 4.1–10.8 µm in diameter.</p><p><bold><italic>Basidiospores</italic></bold> 4.95–8.31 × 2.56–5 µm, av. <italic>L</italic> × av. <italic>W</italic> = 6.68 × 2.56 µm, <italic>Q</italic> = 1.76–1.88, subcylindrical to ellipsoid with an apiculus and oil drop, amyloid, smooth, hyaline in 5% KOH, amyloid, thin-walled. <bold><italic>Probasidia</italic></bold> subclavate to clavate, thin-walled. <bold><italic>Basidia</italic></bold> 22.36–35.12 × 7.64–8.73 µm, av. <italic>L</italic> × av. <italic>W</italic> = 30.60 × 8.05 µm, <italic>Q</italic> = 3.58–3.79, broadly clavate to slightly pyriform, smooth, hyaline in 5% KOH, thin-walled, four-spored. <bold><italic>Cheilocystidia</italic></bold> 28.32–44.76 × 8.56–13.75, av. <italic>L</italic> × av. <italic>W</italic> = 35.99 × 11.81 µm, abundant, polymorphic, clavate, fusiform, pyriform, some with a rounded apex, smooth, hyaline in 5% KOH, thin-walled. <bold><italic>Pleurocystidia</italic></bold> not observed. <bold><italic>Pileipellis</italic></bold> a cutis of irregular and inflated smooth hyphae, thin-walled, 17.32–23.93 µm in diameter.</p></tp:treatment-sec><tp:treatment-sec sec-type="Additional specimen (paratype) examined"><title>Additional specimen (paratype) examined.</title><p><bold>CHINA</bold>. Gansu Province, Tibetan Autonomous of Gannan, Taohe National Nature Reserve, <named-content xmlns:xlink="http://www.w3.org/1999/xlink" content-type="dwc:verbatimCoordinates" xlink:type="simple">34°40'70"N, 103°53'26"E</named-content>, mossy ground in mixed forests, 4 September 2024, MSX1785. (GenBank <abbrev xmlns:xlink="http://www.w3.org/1999/xlink" xlink:title="nuclear internal transcribed spacer" xlink:type="simple">ITS</abbrev> = <ext-link xmlns:xlink="http://www.w3.org/1999/xlink" xlink:href="PX612290" ext-link-type="gen" xlink:type="simple">PX612290</ext-link>; <italic><abbrev xmlns:xlink="http://www.w3.org/1999/xlink" xlink:title="translation elongation factor 1-alpha" xlink:type="simple">tef1-α</abbrev></italic> = <ext-link xmlns:xlink="http://www.w3.org/1999/xlink" xlink:href="PX684296" ext-link-type="gen" xlink:type="simple">PX684296</ext-link>).</p></tp:treatment-sec><tp:treatment-sec sec-type="Notes"><title>Notes.</title><p>Species of <italic><tp:taxon-name><tp:taxon-name-part taxon-name-part-type="genus" reg="Mycena">Mycena</tp:taxon-name-part> <tp:taxon-name-part taxon-name-part-type="infraspecific-rank">sect.</tp:taxon-name-part> <tp:taxon-name-part taxon-name-part-type="section" reg="Calodontes">Calodontes</tp:taxon-name-part></tp:taxon-name></italic> are easily recognized by the pinkish, reddish, purplish to brownish pileus and large-sized basidiomata. <italic><tp:taxon-name><tp:taxon-name-part taxon-name-part-type="genus" reg="Mycena">Mycena</tp:taxon-name-part> <tp:taxon-name-part taxon-name-part-type="species" reg="lavendula">lavendula</tp:taxon-name-part></tp:taxon-name></italic> is characterized by its lilac pileus and reddish-purple stipe that becomes lilac toward the base, is longitudinally striated, and has a pruinose apex. Microscopically, it is distinguished by small, subcylindrical to ellipsoid basidiospores (av. 6.68 × 2.56 μm) with an oil drop, polymorphic cheilocystidia, and clamped generative hyphae.</p><p><italic><tp:taxon-name><tp:taxon-name-part taxon-name-part-type="genus" reg="Mycena">Mycena</tp:taxon-name-part> <tp:taxon-name-part taxon-name-part-type="species" reg="lavendula">lavendula</tp:taxon-name-part></tp:taxon-name></italic> resembles <italic><tp:taxon-name><tp:taxon-name-part taxon-name-part-type="genus" reg="Mycena">M.</tp:taxon-name-part> <tp:taxon-name-part taxon-name-part-type="species" reg="luciferina">luciferina</tp:taxon-name-part></tp:taxon-name></italic> Cortés-Pérez, Guzm.-Dáv. &amp; Ram.-Cruz., a recently described bioluminescent species from Mexico, in the shape and size of its basidiospores and cheilocystidia with rounded apices. However, <italic><tp:taxon-name><tp:taxon-name-part taxon-name-part-type="genus" reg="Mycena">M.</tp:taxon-name-part> <tp:taxon-name-part taxon-name-part-type="species" reg="lavendula">lavendula</tp:taxon-name-part></tp:taxon-name></italic> can be differentiated from <italic><tp:taxon-name><tp:taxon-name-part taxon-name-part-type="genus" reg="Mycena">M.</tp:taxon-name-part> <tp:taxon-name-part taxon-name-part-type="species" reg="luciferina">luciferina</tp:taxon-name-part></tp:taxon-name></italic> by its unique pileus and stipe morphology. <italic><tp:taxon-name><tp:taxon-name-part taxon-name-part-type="genus" reg="Mycena">Mycena</tp:taxon-name-part> <tp:taxon-name-part taxon-name-part-type="species" reg="luciferina">luciferina</tp:taxon-name-part></tp:taxon-name></italic> has a reddish-pink pileus and white stipe, whereas <italic><tp:taxon-name><tp:taxon-name-part taxon-name-part-type="genus" reg="Mycena">M.</tp:taxon-name-part> <tp:taxon-name-part taxon-name-part-type="species" reg="lavendula">lavendula</tp:taxon-name-part></tp:taxon-name></italic> has a lilac pileus and a reddish-purple stipe with a pruinose apex. Anatomically, <italic><tp:taxon-name><tp:taxon-name-part taxon-name-part-type="genus" reg="Mycena">M.</tp:taxon-name-part> <tp:taxon-name-part taxon-name-part-type="species" reg="lavendula">lavendula</tp:taxon-name-part></tp:taxon-name></italic> differs from <italic><tp:taxon-name><tp:taxon-name-part taxon-name-part-type="genus" reg="Mycena">M.</tp:taxon-name-part> <tp:taxon-name-part taxon-name-part-type="species" reg="luciferina">luciferina</tp:taxon-name-part></tp:taxon-name></italic> by its larger basidia (22.36–35.12 × 7.64–8.73 μm vs. 15.2–27.2 × 4.5–5.6 μm). Furthermore, <italic><tp:taxon-name><tp:taxon-name-part taxon-name-part-type="genus" reg="Mycena">M.</tp:taxon-name-part> <tp:taxon-name-part taxon-name-part-type="species" reg="luciferina">luciferina</tp:taxon-name-part></tp:taxon-name></italic> has larger basidiospores (7.4 × 3.8 μm), whereas <italic><tp:taxon-name><tp:taxon-name-part taxon-name-part-type="genus" reg="Mycena">M.</tp:taxon-name-part> <tp:taxon-name-part taxon-name-part-type="species" reg="lavendula">lavendula</tp:taxon-name-part></tp:taxon-name></italic> possesses smaller ones (6.68 × 2.56 μm) (<xref ref-type="bibr" rid="B12">Cortés-Pérez et al. 2023</xref>). In the phylogenetic tree, <italic><tp:taxon-name><tp:taxon-name-part taxon-name-part-type="genus" reg="Mycena">Mycena</tp:taxon-name-part> <tp:taxon-name-part taxon-name-part-type="species" reg="lavendula">lavendula</tp:taxon-name-part></tp:taxon-name></italic> is separated from <italic><tp:taxon-name><tp:taxon-name-part taxon-name-part-type="genus" reg="Mycena">M.</tp:taxon-name-part> <tp:taxon-name-part taxon-name-part-type="species" reg="oblongispora">oblongispora</tp:taxon-name-part></tp:taxon-name></italic>, another species described in this study, and forms a sister clade with it. <italic><tp:taxon-name><tp:taxon-name-part taxon-name-part-type="genus" reg="Mycena">Mycena</tp:taxon-name-part> <tp:taxon-name-part taxon-name-part-type="species" reg="oblongispora">oblongispora</tp:taxon-name-part></tp:taxon-name></italic> can be differentiated from <italic><tp:taxon-name><tp:taxon-name-part taxon-name-part-type="genus" reg="Mycena">M.</tp:taxon-name-part> <tp:taxon-name-part taxon-name-part-type="species" reg="lavendula">lavendula</tp:taxon-name-part></tp:taxon-name></italic> by its grayish-brown pileus with brownish-black fibrils, clavate cheilocystidia, and larger basidiospores, whereas <italic><tp:taxon-name><tp:taxon-name-part taxon-name-part-type="genus" reg="Mycena">M.</tp:taxon-name-part> <tp:taxon-name-part taxon-name-part-type="species" reg="lavendula">lavendula</tp:taxon-name-part></tp:taxon-name></italic> has a lilac pileus, polymorphic cheilocystidia, and smaller basidiospores (6.68 × 2.56 μm vs. 7.25 × 4.96 μm).</p></tp:treatment-sec><ref-list><ref id="B12"><mixed-citation xmlns:xlink="http://www.w3.org/1999/xlink" xlink:type="simple">Cortés-Pérez A, Guzmán-Dávalos L, Ramírez-Cruz V et al. (2023) New species of bioluminescent <italic><tp:taxon-name><tp:taxon-name-part taxon-name-part-type="genus">Mycena</tp:taxon-name-part> <tp:taxon-name-part taxon-name-part-type="infraspecific-rank">sect.</tp:taxon-name-part> <tp:taxon-name-part taxon-name-part-type="section">Calodontes</tp:taxon-name-part></tp:taxon-name></italic> (<italic><tp:taxon-name><tp:taxon-name-part taxon-name-part-type="order">Agaricales</tp:taxon-name-part></tp:taxon-name></italic>, <italic><tp:taxon-name><tp:taxon-name-part taxon-name-part-type="family">Mycenaceae</tp:taxon-name-part></tp:taxon-name></italic>) from Mexico. Journal of Fungi 9(9): 902. <ext-link xlink:href="10.3390/jof9090902" ext-link-type="doi" xlink:type="simple">https://doi.org/10.3390/jof9090902</ext-link></mixed-citation></ref></ref-list></tp:taxon-treatment>
