# Supplementary material for: Unveiling the diversity of the families Cyphellaceae and Mycenaceae from Southeast Asia
Source: IMA Fungus. 2026 Jul 10;17:e182174. doi: 10.3897/imafungus.17.182174 (PMC13379713; doi:10.3897/imafungus.17.182174)
Supplement: XML Treatment for Mycena longnanensis [file imafungus.17.182174-treatment5.xml]

<!DOCTYPE tp:taxon-treatment
  PUBLIC "-//TaxonX//DTD Taxonomic Treatment Publishing DTD v0 20100105//EN" "tax-treatment-NSO.dtd">
<tp:taxon-treatment xmlns:tp="http://www.plazi.org/taxpub"><tp:treatment-meta><kwd-group><label>Taxon classification</label><kwd>
                <named-content content-type="kingdom">Fungi</named-content>
              </kwd><kwd>
                <named-content content-type="order">Agaricales</named-content>
              </kwd><kwd>
                <named-content content-type="family">Mycenaceae</named-content>
              </kwd></kwd-group><mixed-citation publication-type="journal"><person-group><name><surname>Fan</surname><given-names>Long Fei</given-names></name><name><surname>Naseer</surname><given-names>Arooj</given-names></name><name><surname>Khalid</surname><given-names>Ammara</given-names></name><name><surname>Khalid</surname><given-names>Abdul Nasir</given-names></name><name><surname>Deng</surname><given-names>Yan</given-names></name><name><surname>Wang</surname><given-names>Chen Yan</given-names></name><name><surname>Wang</surname><given-names>Yuan</given-names></name><name><surname>Ma</surname><given-names>Si Xuan</given-names></name></person-group><article-title>Unveiling the diversity of the families <italic><tp:taxon-name><tp:taxon-name-part taxon-name-part-type="family" reg="Cyphellaceae">Cyphellaceae</tp:taxon-name-part></tp:taxon-name></italic> and <italic><tp:taxon-name><tp:taxon-name-part taxon-name-part-type="family" reg="Mycenaceae">Mycenaceae</tp:taxon-name-part></tp:taxon-name></italic> from Southeast Asia</article-title><source>IMA Fungus</source><day>10</day><month>07</month><year>2026</year><volume>17</volume><pub-id pub-id-type="doi">10.3897/imafungus.17.182174</pub-id></mixed-citation></tp:treatment-meta><tp:nomenclature><label>5.</label><tp:taxon-name><object-id xmlns:xlink="http://www.w3.org/1999/xlink" content-type="arpha" xlink:type="simple">E31A1660-371D-52C4-9AAB-FDEE389D14B0</object-id>
                    		<tp:taxon-name-part taxon-name-part-type="genus" reg="Mycena">Mycena</tp:taxon-name-part> <tp:taxon-name-part taxon-name-part-type="species" reg="longnanensis">longnanensis</tp:taxon-name-part>
                    	
                    		<object-id xmlns:xlink="http://www.w3.org/1999/xlink" content-type="mycobank" xlink:type="simple">860921</object-id>
                    	</tp:taxon-name><tp:taxon-authority>S. X. Ma, A. Naseer, A. N. Khalid &amp; L. F. Fan</tp:taxon-authority><tp:taxon-status xmlns:xlink="http://www.w3.org/1999/xlink" xlink:type="simple">sp. nov.</tp:taxon-status><xref ref-type="fig" rid="F10">Figs 10</xref><xref ref-type="fig" rid="F11">, 11</xref></tp:nomenclature><tp:treatment-sec sec-type="Etymology"><title>Etymology.</title><p>The specific epithet “longnanensis” refers to type locality Longnan.</p><fig id="F10" position="float" orientation="portrait"><object-id xmlns:xlink="http://www.w3.org/1999/xlink" content-type="doi" xlink:type="simple">10.3897/imafungus.17.182174.figure10</object-id><object-id xmlns:xlink="http://www.w3.org/1999/xlink" content-type="arpha" xlink:type="simple">115E7AEA-A4B2-55FD-80C3-575C9C628388</object-id><label>Figure 10.</label><caption><p>Morphological features of <italic><tp:taxon-name><tp:taxon-name-part taxon-name-part-type="genus" reg="Mycena">Mycena</tp:taxon-name-part> <tp:taxon-name-part taxon-name-part-type="species" reg="longnanensis">longnanensis</tp:taxon-name-part></tp:taxon-name></italic>, sp. nov., showing the stipe, pileus, and lamellae. Scale bar: 1 cm.</p></caption><graphic xmlns:xlink="http://www.w3.org/1999/xlink" xlink:href="imafungus-17-e182174-g010.jpg" id="oo_1713005.jpg" position="float" orientation="portrait" xlink:type="simple"><uri content-type="original_file" xlink:type="simple">https://binary.pensoft.net/fig/1713005</uri></graphic></fig><fig id="F11" position="float" orientation="portrait"><object-id xmlns:xlink="http://www.w3.org/1999/xlink" content-type="doi" xlink:type="simple">10.3897/imafungus.17.182174.figure11</object-id><object-id xmlns:xlink="http://www.w3.org/1999/xlink" content-type="arpha" xlink:type="simple">768D3E7A-BB0D-5428-BAAD-5412D0566139</object-id><label>Figure 11.</label><caption><p>Anatomical characters of <italic><tp:taxon-name><tp:taxon-name-part taxon-name-part-type="genus" reg="Mycena">Mycena</tp:taxon-name-part> <tp:taxon-name-part taxon-name-part-type="species" reg="longnanensis">longnanensis</tp:taxon-name-part></tp:taxon-name></italic>, sp. nov. <bold>A</bold> Basidiospores, <bold>B</bold> probasidia, <bold>C</bold> basidia, <bold>D</bold> cheilocystidia, <bold>E</bold> hyphae of the pileipellis, <bold>F</bold> hymenium. Scale bar: 10 μm.</p></caption><graphic xmlns:xlink="http://www.w3.org/1999/xlink" xlink:href="imafungus-17-e182174-g011.jpg" id="oo_1713006.jpg" position="float" orientation="portrait" xlink:type="simple"><uri content-type="original_file" xlink:type="simple">https://binary.pensoft.net/fig/1713006</uri></graphic></fig></tp:treatment-sec><tp:treatment-sec sec-type="Diagnosis"><title>Diagnosis.</title><p>The species is characterized by an umbonate, radially fibrillose, lilac to dark purple pileus, decurrent and lilac lamellae, ellipsoid to subcylindrical basidiospores (6.75 × 3.45 µm), and spheropedunculate, small cheilocystidia (39 × 14.21 µm), with a slightly long tail and a round base.</p></tp:treatment-sec><tp:treatment-sec sec-type="Holotype"><title>Holotype.</title><p><bold>CHINA</bold>, Gansu Province, Longnan City, Dangchang County, <named-content xmlns:xlink="http://www.w3.org/1999/xlink" content-type="dwc:verbatimCoordinates" xlink:type="simple">34°N, 103°8'E</named-content>, in mixed coniferous-broadleaf forests, 4 September 2024, FLF1804 (GenBank <abbrev xmlns:xlink="http://www.w3.org/1999/xlink" xlink:title="nuclear internal transcribed spacer" xlink:type="simple">ITS</abbrev> = <ext-link xmlns:xlink="http://www.w3.org/1999/xlink" xlink:href="PX612291" ext-link-type="gen" xlink:type="simple">PX612291</ext-link>; <italic><abbrev xmlns:xlink="http://www.w3.org/1999/xlink" xlink:title="translation elongation factor 1-alpha" xlink:type="simple">tef1-α</abbrev></italic> = <ext-link xmlns:xlink="http://www.w3.org/1999/xlink" xlink:href="PX684297" ext-link-type="gen" xlink:type="simple">PX684297</ext-link>).</p></tp:treatment-sec><tp:treatment-sec sec-type="Description"><title>Description.</title><p><bold><italic>Basidiomata</italic></bold> medium-sized. <bold><italic>Pileus</italic></bold> 2.2–2.4 cm in diameter, grayish lilac (5P 18) to dark purple (7.5P 5/10), campanulate, with a round and prominent lilac (10P 8/2) umbo. Surface radially fibrillose and sticky. <bold><italic>Margin</italic></bold> decurved to incurved, sulcate to slightly undulating, dark purple (7.5P 5/10) in a ring, followed by a lilac (10P 8/2) circle. <bold><italic>Context</italic></bold> thin, grayish lilac. <bold><italic>Lamellae</italic></bold> uncinate, deeply decurrent, lilac (10P 8/2), broad, crowded, thick, even, crenate, forking. <bold><italic>Lamellulae</italic></bold> frequent, irregular, in more than two tiers, alternating with lamellae. <bold><italic>Stipe</italic></bold> c. 4.3 cm long, reddish purple (2.5RP 2/2) to dark purple brown (10YR 2/3) with lilac (10P 8/2) ting at base, central, flexuous, cylindrical, tapering towards the base, fibrillose, fine appressed longitudinal fibrils, solid.</p><p><bold><italic>Hyphal system</italic></bold> composed of generative clamped hyphae, dextrinoid, inflated in KOH, thin-walled, occasionally branched, regularly to subregularly arranged, 5.87–14.94 µm in diameter.</p><p><bold><italic>Basidiospores</italic></bold> 5.73–8.28 × 2.75–4.39 µm, av. <italic>L</italic> × av. <italic>W</italic> = 6.75 × 3.45 µm, <italic>Q</italic> = 1.85–1.96, long-ellipsoid to subcylindrical with an apiculus and oil drop, smooth, hyaline in 5% KOH, amyloid, thin-walled. <bold><italic>Probasidia</italic></bold> cylindrical to clavate, thick-walled. <bold><italic>Basidia</italic></bold> 22.83–31.92 × 4.68–6.75 µm, av. <italic>L</italic> × av. <italic>W</italic> = 27.88 × 5.92 µm, <italic>Q</italic> = 4.95, narrowly clavate, smooth, hyaline in 5% KOH, thin-walled, two or four-spored. <bold><italic>Cheilocystidia</italic></bold> 31.61–47.81 × 10.79–17.70 µm, av. <italic>L</italic> × av. <italic>W</italic> = 39.00 × 14.21 µm, abundant, spheropedunculate with slightly long tail, round apex, smooth, hyaline in 5% KOH, thin-walled. <bold><italic>Pleurocystidia</italic></bold> not observed. <bold><italic>Pileipellis</italic></bold> a cutis of smooth, thin-walled and clamped hyphae of 12.15–18.21 µm in diameter.</p></tp:treatment-sec><tp:treatment-sec sec-type="Additional specimen (isotype) examined"><title>Additional specimen (isotype) examined.</title><p><bold>CHINA</bold>. Gansu Province, Longnan City, Dangchang County, <named-content xmlns:xlink="http://www.w3.org/1999/xlink" content-type="dwc:verbatimCoordinates" xlink:type="simple">34°N, 103°8'E</named-content>, in mixed coniferous-broadleaf forests, 4 September 2024, MSX1804. (GenBank <abbrev xmlns:xlink="http://www.w3.org/1999/xlink" xlink:title="nuclear internal transcribed spacer" xlink:type="simple">ITS</abbrev> = <ext-link xmlns:xlink="http://www.w3.org/1999/xlink" xlink:href="PX612292" ext-link-type="gen" xlink:type="simple">PX612292</ext-link>; <italic><abbrev xmlns:xlink="http://www.w3.org/1999/xlink" xlink:title="translation elongation factor 1-alpha" xlink:type="simple">tef1-α</abbrev></italic> = <ext-link xmlns:xlink="http://www.w3.org/1999/xlink" xlink:href="PX684298" ext-link-type="gen" xlink:type="simple">PX684298</ext-link>).</p></tp:treatment-sec><tp:treatment-sec sec-type="Notes"><title>Notes.</title><p>The new species is characterized by an umbonate, radially fibrillose, lilac to dark purple pileus, decurrent and lilac lamellae, ellipsoid to subcylindrical basidiospores (6.75 × 3.45 μm), and smaller, spheropedunculate cheilocystidia (39 × 14.21 μm) with a slightly elongated tail and rounded apex. It resembles <italic><tp:taxon-name><tp:taxon-name-part taxon-name-part-type="genus" reg="Mycena">M.</tp:taxon-name-part> <tp:taxon-name-part taxon-name-part-type="species" reg="brunneoviolacea">brunneoviolacea</tp:taxon-name-part></tp:taxon-name></italic> A.C. Cooper, Desjardin &amp; B.A. Perry in its pileus and stipe morphology. However, the new species is distinguished by a grayish-lilac umbo and a radially fibrillose pileus. Furthermore, <italic><tp:taxon-name><tp:taxon-name-part taxon-name-part-type="genus" reg="Mycena">M.</tp:taxon-name-part> <tp:taxon-name-part taxon-name-part-type="species" reg="brunneoviolacea">brunneoviolacea</tp:taxon-name-part></tp:taxon-name></italic> possesses ascending to adnate, white to pale gray lamellae, whereas <italic><tp:taxon-name><tp:taxon-name-part taxon-name-part-type="genus" reg="Mycena">M.</tp:taxon-name-part> <tp:taxon-name-part taxon-name-part-type="species" reg="longnanensis">longnanensis</tp:taxon-name-part></tp:taxon-name></italic> features uncinate, deeply decurrent, lilac lamellae. Anatomically, <italic><tp:taxon-name><tp:taxon-name-part taxon-name-part-type="genus" reg="Mycena">M.</tp:taxon-name-part> <tp:taxon-name-part taxon-name-part-type="species" reg="longnanensis">longnanensis</tp:taxon-name-part></tp:taxon-name></italic> can be differentiated by its unique, smaller, spheropedunculate cheilocystidia (av. 39.0 × 14.2 μm), whereas <italic><tp:taxon-name><tp:taxon-name-part taxon-name-part-type="genus" reg="Mycena">Mycena</tp:taxon-name-part> <tp:taxon-name-part taxon-name-part-type="species" reg="brunneoviolacea">brunneoviolacea</tp:taxon-name-part></tp:taxon-name></italic> possesses larger, lageniform cheilocystidia (32–72 × 9.6–18.4 μm) (<xref ref-type="bibr" rid="B9">Cooper et al. 2018</xref>). Another similar species is <italic><tp:taxon-name><tp:taxon-name-part taxon-name-part-type="genus" reg="Mycena">M.</tp:taxon-name-part> <tp:taxon-name-part taxon-name-part-type="species" reg="diosma">diosma</tp:taxon-name-part></tp:taxon-name></italic> Krieglst. &amp; Schwöbel, which features basidiomata with a dark violet-brown or reddish-purple, hygrophanous pileus. Furthermore, <italic><tp:taxon-name><tp:taxon-name-part taxon-name-part-type="genus" reg="Mycena">M.</tp:taxon-name-part> <tp:taxon-name-part taxon-name-part-type="species" reg="diosma">diosma</tp:taxon-name-part></tp:taxon-name></italic> is distinguished by its dark brownish-violet to dark violet lamellae and larger cheilocystidia [20–60(–80) × 3.5–20 μm] (<xref ref-type="bibr" rid="B3">Aronsen and Læssøe 2016</xref>). Another species in the same clade is <italic><tp:taxon-name><tp:taxon-name-part taxon-name-part-type="genus" reg="Mycena">M.</tp:taxon-name-part> <tp:taxon-name-part taxon-name-part-type="species" reg="cahaya">cahaya</tp:taxon-name-part></tp:taxon-name></italic> A.L.C. Chew &amp; Desjardin, which has a brown pileus, elongated basidiospores (av. 7.1 × 3.8 μm), and abundant clavate to ventricose cheilocystidia (<xref ref-type="bibr" rid="B8">Chew et al. 2014</xref>). <italic><tp:taxon-name><tp:taxon-name-part taxon-name-part-type="genus" reg="Mycena">Mycena</tp:taxon-name-part> <tp:taxon-name-part taxon-name-part-type="species" reg="longnanensis">longnanensis</tp:taxon-name-part></tp:taxon-name></italic> resembles <italic><tp:taxon-name><tp:taxon-name-part taxon-name-part-type="genus" reg="Mycena">M.</tp:taxon-name-part> <tp:taxon-name-part taxon-name-part-type="species" reg="glabra">glabra</tp:taxon-name-part></tp:taxon-name></italic> in having long-ellipsoid to subcylindrical basidiospores and bi- or tetrasporic basidia. However, <italic><tp:taxon-name><tp:taxon-name-part taxon-name-part-type="genus" reg="Mycena">M.</tp:taxon-name-part> <tp:taxon-name-part taxon-name-part-type="species" reg="longnanensis">longnanensis</tp:taxon-name-part></tp:taxon-name></italic> is distinguished by its dark purple pileus, lilac lamellae, and reddish-purple to dark purple-brown stipe, whereas <italic><tp:taxon-name><tp:taxon-name-part taxon-name-part-type="genus" reg="Mycena">M.</tp:taxon-name-part> <tp:taxon-name-part taxon-name-part-type="species" reg="glabra">glabra</tp:taxon-name-part></tp:taxon-name></italic> has white to cream basidiomata, white to pale pink-yellow lamellae, and a white to pale wax-yellow stipe. Anatomically, <italic><tp:taxon-name><tp:taxon-name-part taxon-name-part-type="genus" reg="Mycena">M.</tp:taxon-name-part> <tp:taxon-name-part taxon-name-part-type="species" reg="longnanensis">longnanensis</tp:taxon-name-part></tp:taxon-name></italic> is distinguished from <italic><tp:taxon-name><tp:taxon-name-part taxon-name-part-type="genus" reg="Mycena">M.</tp:taxon-name-part> <tp:taxon-name-part taxon-name-part-type="species" reg="glabra">glabra</tp:taxon-name-part></tp:taxon-name></italic> by its narrower basidiospores (2.75–4.39 μm vs. 3.7–5.5 μm), significantly smaller basidia (22.83–31.92 × 4.68–6.75 μm vs. 29.0–45.0 × 6.3–12.0 μm), and shorter cheilocystidia (31.61–47.81 × 10.79–17.70 μm vs. 48.0–77.4 × 10.0–16.4 μm) (<xref ref-type="bibr" rid="B15">Fan et al. 2024</xref>).</p></tp:treatment-sec><ref-list><ref id="B9"><mixed-citation xmlns:xlink="http://www.w3.org/1999/xlink" xlink:type="simple">Cooper AC, Desjardin DE, Perry BA (2018) The genus <italic><tp:taxon-name><tp:taxon-name-part taxon-name-part-type="genus">Mycena</tp:taxon-name-part></tp:taxon-name></italic> (<italic><tp:taxon-name><tp:taxon-name-part taxon-name-part-type="phylum">Basidiomycota</tp:taxon-name-part></tp:taxon-name></italic>, <italic><tp:taxon-name><tp:taxon-name-part taxon-name-part-type="order">Agaricales</tp:taxon-name-part></tp:taxon-name></italic>, <italic><tp:taxon-name><tp:taxon-name-part taxon-name-part-type="family">Mycenaceae</tp:taxon-name-part></tp:taxon-name></italic>) and allied genera from the Republic of São Tomé and Príncipe, West Africa. Phytotaxa 383(1): 1–47. <ext-link xlink:href="10.11646/phytotaxa.383.1.1" ext-link-type="doi" xlink:type="simple">https://doi.org/10.11646/phytotaxa.383.1.1</ext-link></mixed-citation></ref><ref id="B3"><mixed-citation xmlns:xlink="http://www.w3.org/1999/xlink" xlink:type="simple">Aronsen A, Læssøe T (2016) The genus <italic><tp:taxon-name><tp:taxon-name-part taxon-name-part-type="genus">Mycena</tp:taxon-name-part></tp:taxon-name></italic> s. l. In The <tp:taxon-name><tp:taxon-name-part taxon-name-part-type="kingdom">Fungi</tp:taxon-name-part></tp:taxon-name> of Northern Europe 5; Svampetryk: Copenhagen, Denmark 5: 1–373. <ext-link xlink:href="https://www.zobodat.at/pdf/Z-Mykologie_83_2017_0167-0172.pdf" ext-link-type="uri" xlink:type="simple">https://www.zobodat.at/pdf/Z-Mykologie_83_2017_0167-0172.pdf</ext-link></mixed-citation></ref><ref id="B8"><mixed-citation xmlns:xlink="http://www.w3.org/1999/xlink" xlink:type="simple">Chew AL, Tan YS, Desjardin DE et al. (2014) Four new bioluminescent taxa of <italic><tp:taxon-name><tp:taxon-name-part taxon-name-part-type="genus">Mycena</tp:taxon-name-part> <tp:taxon-name-part taxon-name-part-type="infraspecific-rank">sect.</tp:taxon-name-part> <tp:taxon-name-part taxon-name-part-type="section">Calodontes</tp:taxon-name-part></tp:taxon-name></italic> from Peninsular Malaysia. Mycologia 106(5): 976–988. <ext-link xlink:href="10.3852/13-274" ext-link-type="doi" xlink:type="simple">https://doi.org/10.3852/13-274</ext-link></mixed-citation></ref><ref id="B15"><mixed-citation xmlns:xlink="http://www.w3.org/1999/xlink" xlink:type="simple">Fan LF, Wang BY, Ma TF et al. (2024) Three new species of <italic><tp:taxon-name><tp:taxon-name-part taxon-name-part-type="genus">Gymnopus</tp:taxon-name-part></tp:taxon-name></italic> and <italic><tp:taxon-name><tp:taxon-name-part taxon-name-part-type="genus">Mycena</tp:taxon-name-part></tp:taxon-name></italic> (<italic><tp:taxon-name><tp:taxon-name-part taxon-name-part-type="order">Agaricales</tp:taxon-name-part></tp:taxon-name></italic>, <tp:taxon-name><tp:taxon-name-part taxon-name-part-type="phylum">Basidiomycota</tp:taxon-name-part></tp:taxon-name>) from Northwestern China. Frontiers in Microbiology 15: 1487598. <ext-link xlink:href="10.3389/fmicb.2024.1487598" ext-link-type="doi" xlink:type="simple">https://doi.org/10.3389/fmicb.2024.1487598</ext-link></mixed-citation></ref></ref-list></tp:taxon-treatment>
