# Supplementary material for: Unveiling the diversity of the families Cyphellaceae and Mycenaceae from Southeast Asia
Source: IMA Fungus. 2026 Jul 10;17:e182174. doi: 10.3897/imafungus.17.182174 (PMC13379713; doi:10.3897/imafungus.17.182174)
Supplement: XML Treatment for Mycena minispora [file imafungus.17.182174-treatment6.xml]

<!DOCTYPE tp:taxon-treatment
  PUBLIC "-//TaxonX//DTD Taxonomic Treatment Publishing DTD v0 20100105//EN" "tax-treatment-NSO.dtd">
<tp:taxon-treatment xmlns:tp="http://www.plazi.org/taxpub"><tp:treatment-meta><kwd-group><label>Taxon classification</label><kwd>
                <named-content content-type="kingdom">Fungi</named-content>
              </kwd><kwd>
                <named-content content-type="order">Agaricales</named-content>
              </kwd><kwd>
                <named-content content-type="family">Mycenaceae</named-content>
              </kwd></kwd-group><mixed-citation publication-type="journal"><person-group><name><surname>Fan</surname><given-names>Long Fei</given-names></name><name><surname>Naseer</surname><given-names>Arooj</given-names></name><name><surname>Khalid</surname><given-names>Ammara</given-names></name><name><surname>Khalid</surname><given-names>Abdul Nasir</given-names></name><name><surname>Deng</surname><given-names>Yan</given-names></name><name><surname>Wang</surname><given-names>Chen Yan</given-names></name><name><surname>Wang</surname><given-names>Yuan</given-names></name><name><surname>Ma</surname><given-names>Si Xuan</given-names></name></person-group><article-title>Unveiling the diversity of the families <italic><tp:taxon-name><tp:taxon-name-part taxon-name-part-type="family" reg="Cyphellaceae">Cyphellaceae</tp:taxon-name-part></tp:taxon-name></italic> and <italic><tp:taxon-name><tp:taxon-name-part taxon-name-part-type="family" reg="Mycenaceae">Mycenaceae</tp:taxon-name-part></tp:taxon-name></italic> from Southeast Asia</article-title><source>IMA Fungus</source><day>10</day><month>07</month><year>2026</year><volume>17</volume><pub-id pub-id-type="doi">10.3897/imafungus.17.182174</pub-id></mixed-citation></tp:treatment-meta><tp:nomenclature><label>6.</label><tp:taxon-name><object-id xmlns:xlink="http://www.w3.org/1999/xlink" content-type="arpha" xlink:type="simple">CD21CCB0-AA89-520B-BE1C-426C2E20F8E8</object-id>
                    		<tp:taxon-name-part taxon-name-part-type="genus" reg="Mycena">Mycena</tp:taxon-name-part> <tp:taxon-name-part taxon-name-part-type="species" reg="minispora">minispora</tp:taxon-name-part>
                    	
                    		<object-id xmlns:xlink="http://www.w3.org/1999/xlink" content-type="mycobank" xlink:type="simple">860922</object-id>
                    	</tp:taxon-name><tp:taxon-authority>S. X. Ma, A. Naseer, A. N. Khalid &amp; L. F. Fan</tp:taxon-authority><tp:taxon-status xmlns:xlink="http://www.w3.org/1999/xlink" xlink:type="simple">sp. nov.</tp:taxon-status><xref ref-type="fig" rid="F12">Figs 12</xref><xref ref-type="fig" rid="F13">, 13</xref></tp:nomenclature><tp:treatment-sec sec-type="Etymology"><title>Etymology.</title><p>The specific epithet minispora” refers to the small-sized basidiospores.</p><fig id="F12" position="float" orientation="portrait"><object-id xmlns:xlink="http://www.w3.org/1999/xlink" content-type="doi" xlink:type="simple">10.3897/imafungus.17.182174.figure12</object-id><object-id xmlns:xlink="http://www.w3.org/1999/xlink" content-type="arpha" xlink:type="simple">2C7AA277-646E-504D-95E7-05F8C30996BD</object-id><label>Figure 12.</label><caption><p>Morphological features of <italic><tp:taxon-name><tp:taxon-name-part taxon-name-part-type="genus" reg="Mycena">Mycena</tp:taxon-name-part> <tp:taxon-name-part taxon-name-part-type="species" reg="minispora">minispora</tp:taxon-name-part></tp:taxon-name></italic>, sp. nov., showing the stipe, pileus, and lamellae. Scale bars: 1 cm.</p></caption><graphic xmlns:xlink="http://www.w3.org/1999/xlink" xlink:href="imafungus-17-e182174-g012.jpg" id="oo_1713007.jpg" position="float" orientation="portrait" xlink:type="simple"><uri content-type="original_file" xlink:type="simple">https://binary.pensoft.net/fig/1713007</uri></graphic></fig><fig id="F13" position="float" orientation="portrait"><object-id xmlns:xlink="http://www.w3.org/1999/xlink" content-type="doi" xlink:type="simple">10.3897/imafungus.17.182174.figure13</object-id><object-id xmlns:xlink="http://www.w3.org/1999/xlink" content-type="arpha" xlink:type="simple">0E520495-456C-5AD4-8509-E4C1C5377367</object-id><label>Figure 13.</label><caption><p>Anatomical characters of <italic><tp:taxon-name><tp:taxon-name-part taxon-name-part-type="genus" reg="Mycena">Mycena</tp:taxon-name-part> <tp:taxon-name-part taxon-name-part-type="species" reg="minispora">minispora</tp:taxon-name-part></tp:taxon-name></italic>, sp. nov. <bold>A</bold> Basidiospores, <bold>B</bold> probasidia, <bold>C</bold> basidia, <bold>D</bold> cheilocystidia, <bold>E</bold> hyphae of the pileipellis, <bold>F</bold> hymenium. Scale bar: 10 μm.</p></caption><graphic xmlns:xlink="http://www.w3.org/1999/xlink" xlink:href="imafungus-17-e182174-g013.jpg" id="oo_1713008.jpg" position="float" orientation="portrait" xlink:type="simple"><uri content-type="original_file" xlink:type="simple">https://binary.pensoft.net/fig/1713008</uri></graphic></fig></tp:treatment-sec><tp:treatment-sec sec-type="Diagnosis"><title>Diagnosis.</title><p><italic><tp:taxon-name><tp:taxon-name-part taxon-name-part-type="genus" reg="Mycena">Mycena</tp:taxon-name-part> <tp:taxon-name-part taxon-name-part-type="species" reg="minispora">minispora</tp:taxon-name-part></tp:taxon-name></italic> is characterized by its glutinous, fibrillose golden-brown pileus with a low obtuse umbo, milky-yellow lamellae, smaller (6.04 × 3.13 µm) amyloid basidiospores and fusiform to subclavate cheilocystidia with blunt and rounded apices.</p></tp:treatment-sec><tp:treatment-sec sec-type="Holotype"><title>Holotype.</title><p><bold>CHINA</bold>, Gansu Province, Gannan Tibetan Autonomous Prefecture, Yeliguan National Forest Park, <named-content xmlns:xlink="http://www.w3.org/1999/xlink" content-type="dwc:verbatimCoordinates" xlink:type="simple">34°95'N, 103°60'E</named-content>, in mixed coniferous, broadleaf forests, 5 July 2024, FLF1223 (GenBank <abbrev xmlns:xlink="http://www.w3.org/1999/xlink" xlink:title="nuclear internal transcribed spacer" xlink:type="simple">ITS</abbrev> = <ext-link xmlns:xlink="http://www.w3.org/1999/xlink" xlink:href="PX612293" ext-link-type="gen" xlink:type="simple">PX612293</ext-link>).</p></tp:treatment-sec><tp:treatment-sec sec-type="Description"><title>Description.</title><p><bold><italic>Basidiomata</italic></bold> large-sized. <bold><italic>Pileus</italic></bold> 3.5–3.7 cm in diameter, brown (7.5YR 6/8) with a light golden-brown (2.5Y 7/8) umbo and margins; plane to slightly convex with a low, obtuse, non-prominent umbo; surface glutinous to viscid, hygrophanous, and fibrillose; margin straight to very slightly uplifted, plicate. <bold><italic>Context</italic></bold> thin, white to gray. <bold><italic>Lamellae</italic></bold> sinuate, edges eroded to crenate, milky-yellow (5Y 8/1), broad, close, thick, even, unequal. <bold><italic>Lamellulae</italic></bold> frequent, intervenose, irregular, arranged in more than two tiers and alternating with the lamellae. <bold><italic>Stipe</italic></bold> approximately 4.7 cm long, eccentric, terete and cylindrical, firm, ribbed or costate, pale yellow (5Y 8/4) with a light green (7.5GY 8/2) tinge at the base; apex slightly pruinose.</p><p><bold><italic>Hyphal system</italic></bold> composed of generative clamped hyphae, dextrinoid, inflated in KOH, thin-walled, septate, regular to subregularly arranged, 6.28–10.59 µm in diameter.</p><p><bold><italic>Basidiospores</italic></bold> 4.61–6.92 × 2.28–4.04 µm, av. <italic>L</italic> × av. <italic>W</italic> = 6.04 × 3.13 µm, <italic>Q</italic> = 1.89–1.95, ellipsoid to subcylindrical with a distinct apiculus and oil drop, smooth, pale yellow in 5% KOH, amyloid, thin-walled, guttulated. <bold><italic>Probasidia</italic></bold> subclavate to clavate, thin-walled. <bold><italic>Basidia</italic></bold> 17.28–26.82 × 4.67–6.46 µm, av. <italic>L</italic> × av. <italic>W</italic> = 23.96 × 5.62 µm, <italic>Q</italic> = 4.21–4.25, narrowly clavate, pale yellow in 5% KOH, thin-walled, four-spored. <bold><italic>Cheilocystidia</italic></bold> 35.82–59.93 × 12.86–20.37 µm, av. <italic>L</italic> × av. <italic>W</italic> = 48.76 × 16.18 µm, abundant fusiform to subclavate with a blunt, rounded apex, smooth, pale yellow in 5% KOH, thin-walled. <bold><italic>Pleurocystidia</italic></bold> not observed. <bold><italic>Pileipellis</italic></bold> a cutis, made up smooth, thin-walled and clamped hyphae of 13.62–21.32 µm in diameter.</p></tp:treatment-sec><tp:treatment-sec sec-type="Additional specimen examined"><title>Additional specimen examined.</title><p><bold>CHINA</bold>. Gansu Province, Gannan Tibetan Autonomous Prefecture, Yeliguan National Forest Park, <named-content xmlns:xlink="http://www.w3.org/1999/xlink" content-type="dwc:verbatimCoordinates" xlink:type="simple">34°95'N, 103°50'E</named-content>, in mixed coniferous-broadleaf forests, 5 July 2024, FLF1244. (GenBank <abbrev xmlns:xlink="http://www.w3.org/1999/xlink" xlink:title="nuclear internal transcribed spacer" xlink:type="simple">ITS</abbrev> = <ext-link xmlns:xlink="http://www.w3.org/1999/xlink" xlink:href="PX612294" ext-link-type="gen" xlink:type="simple">PX612294</ext-link>; <italic><abbrev xmlns:xlink="http://www.w3.org/1999/xlink" xlink:title="translation elongation factor 1-alpha" xlink:type="simple">tef1-α</abbrev></italic> = <ext-link xmlns:xlink="http://www.w3.org/1999/xlink" xlink:href="PX684299" ext-link-type="gen" xlink:type="simple">PX684299</ext-link>).</p></tp:treatment-sec><tp:treatment-sec sec-type="Notes"><title>Notes.</title><p>The presence of a hygrophanous, brownish pileus, intervenose lamellae, smooth cheilocystidia, and amyloid basidiospores confirms the placement of <italic><tp:taxon-name><tp:taxon-name-part taxon-name-part-type="genus" reg="Mycena">M.</tp:taxon-name-part> <tp:taxon-name-part taxon-name-part-type="species" reg="minispora">minispora</tp:taxon-name-part></tp:taxon-name></italic> within <italic><tp:taxon-name><tp:taxon-name-part taxon-name-part-type="genus" reg="Mycena">Mycena</tp:taxon-name-part> <tp:taxon-name-part taxon-name-part-type="infraspecific-rank">sect.</tp:taxon-name-part> <tp:taxon-name-part taxon-name-part-type="section" reg="Calodontes">Calodontes</tp:taxon-name-part></tp:taxon-name></italic>. Phylogenetic analyses based on <abbrev xmlns:xlink="http://www.w3.org/1999/xlink" xlink:title="nuclear internal transcribed spacer" xlink:type="simple">ITS</abbrev> and <italic><abbrev xmlns:xlink="http://www.w3.org/1999/xlink" xlink:title="translation elongation factor 1-alpha" xlink:type="simple">tef1-α</abbrev></italic> further support this taxonomic position.</p><p><italic><tp:taxon-name><tp:taxon-name-part taxon-name-part-type="genus" reg="Mycena">Mycena</tp:taxon-name-part> <tp:taxon-name-part taxon-name-part-type="species" reg="minispora">minispora</tp:taxon-name-part></tp:taxon-name></italic> is characterized by a brown pileus with a light golden-brown umbo, milky yellow, sinuate lamellae with eroded to crenate edges, and a pale-yellow stipe exhibiting a light green tinge at the base. Microscopically, the species possesses small, ellipsoid to subcylindrical basidiospores (6.04 × 3.13 μm) and fusiform or pyriform cheilocystidia. <italic><tp:taxon-name><tp:taxon-name-part taxon-name-part-type="genus" reg="Mycena">Mycena</tp:taxon-name-part> <tp:taxon-name-part taxon-name-part-type="species" reg="minispora">minispora</tp:taxon-name-part></tp:taxon-name></italic> can be readily distinguished from <italic><tp:taxon-name><tp:taxon-name-part taxon-name-part-type="genus" reg="Mycena">M.</tp:taxon-name-part> <tp:taxon-name-part taxon-name-part-type="species" reg="pura">pura</tp:taxon-name-part></tp:taxon-name></italic> (Pers.) P. Kumm, which has larger basidiospores (6–9.5 × 4–5.2 μm) and pink to violet lamellae. <italic><tp:taxon-name><tp:taxon-name-part taxon-name-part-type="genus" reg="Mycena">Mycena</tp:taxon-name-part> <tp:taxon-name-part taxon-name-part-type="species" reg="minispora">minispora</tp:taxon-name-part></tp:taxon-name></italic> is separated from <italic><tp:taxon-name><tp:taxon-name-part taxon-name-part-type="genus" reg="Mycena">M.</tp:taxon-name-part> <tp:taxon-name-part taxon-name-part-type="species" reg="luciferina">luciferina</tp:taxon-name-part></tp:taxon-name></italic>, which is characterized by a campanulate, reddish-pink to pale pink pileus and white intervenose lamellae. In contrast, <italic><tp:taxon-name><tp:taxon-name-part taxon-name-part-type="genus" reg="Mycena">M.</tp:taxon-name-part> <tp:taxon-name-part taxon-name-part-type="species" reg="minispora">minispora</tp:taxon-name-part></tp:taxon-name></italic> possesses a hygrophanous, brownish pileus, a yellow stipe with a light green base, and smaller basidiospores (6.04 × 3.13 μm vs. 7.4 × 3.8 μm; <xref ref-type="bibr" rid="B12">Cortés-Pérez et al. 2023</xref>).</p><p>Another morphologically similar species is <italic><tp:taxon-name><tp:taxon-name-part taxon-name-part-type="genus" reg="Mycena">M.</tp:taxon-name-part> <tp:taxon-name-part taxon-name-part-type="species" reg="shengshanensis">shengshanensis</tp:taxon-name-part></tp:taxon-name></italic>, which shares several features with <italic><tp:taxon-name><tp:taxon-name-part taxon-name-part-type="genus" reg="Mycena">M.</tp:taxon-name-part> <tp:taxon-name-part taxon-name-part-type="species" reg="minispora">minispora</tp:taxon-name-part></tp:taxon-name></italic>, including a convex pileus with an obtuse, disc-like umbo, a paler striate margin, golden-brown to brown coloration, sinuate and irregularly serrulate lamellae, and a central, cylindrical stipe. However, <italic><tp:taxon-name><tp:taxon-name-part taxon-name-part-type="genus" reg="Mycena">M.</tp:taxon-name-part> <tp:taxon-name-part taxon-name-part-type="species" reg="minispora">minispora</tp:taxon-name-part></tp:taxon-name></italic> differs by having a larger pileus (3.5–3.7 cm vs. 1.3–2.6 cm) and a pale-yellow stipe with a light green tinge at the base, whereas <italic><tp:taxon-name><tp:taxon-name-part taxon-name-part-type="genus" reg="Mycena">M.</tp:taxon-name-part> <tp:taxon-name-part taxon-name-part-type="species" reg="shengshanensis">shengshanensis</tp:taxon-name-part></tp:taxon-name></italic> possesses a reddish-brown to brownish-gray stipe. Anatomically, <italic><tp:taxon-name><tp:taxon-name-part taxon-name-part-type="genus" reg="Mycena">M.</tp:taxon-name-part> <tp:taxon-name-part taxon-name-part-type="species" reg="minispora">minispora</tp:taxon-name-part></tp:taxon-name></italic> is further distinguished by its smaller basidiospores and basidia (4.61–6.92 × 2.28–4.04 μm vs. 6.10–8.10 × 3.40–4.40 μm for basidiospores; 17.28–26.82 × 4.67–6.46 μm vs. 22–32 × 6–8 μm for basidia; <xref ref-type="bibr" rid="B30">Liu et al. 2022</xref>).</p></tp:treatment-sec><ref-list><ref id="B12"><mixed-citation xmlns:xlink="http://www.w3.org/1999/xlink" xlink:type="simple">Cortés-Pérez A, Guzmán-Dávalos L, Ramírez-Cruz V et al. (2023) New species of bioluminescent <italic><tp:taxon-name><tp:taxon-name-part taxon-name-part-type="genus">Mycena</tp:taxon-name-part> <tp:taxon-name-part taxon-name-part-type="infraspecific-rank">sect.</tp:taxon-name-part> <tp:taxon-name-part taxon-name-part-type="section">Calodontes</tp:taxon-name-part></tp:taxon-name></italic> (<italic><tp:taxon-name><tp:taxon-name-part taxon-name-part-type="order">Agaricales</tp:taxon-name-part></tp:taxon-name></italic>, <italic><tp:taxon-name><tp:taxon-name-part taxon-name-part-type="family">Mycenaceae</tp:taxon-name-part></tp:taxon-name></italic>) from Mexico. Journal of Fungi 9(9): 902. <ext-link xlink:href="10.3390/jof9090902" ext-link-type="doi" xlink:type="simple">https://doi.org/10.3390/jof9090902</ext-link></mixed-citation></ref><ref id="B30"><mixed-citation xmlns:xlink="http://www.w3.org/1999/xlink" xlink:type="simple">Liu Z, Ge Y, Zeng H et al. (2022) Four new species of <italic><tp:taxon-name><tp:taxon-name-part taxon-name-part-type="genus">Mycena</tp:taxon-name-part> <tp:taxon-name-part taxon-name-part-type="infraspecific-rank">sect.</tp:taxon-name-part> <tp:taxon-name-part taxon-name-part-type="section">Calodontes</tp:taxon-name-part></tp:taxon-name></italic> (<italic><tp:taxon-name><tp:taxon-name-part taxon-name-part-type="order">Agaricales</tp:taxon-name-part></tp:taxon-name></italic>, <italic><tp:taxon-name><tp:taxon-name-part taxon-name-part-type="family">Mycenaceae</tp:taxon-name-part></tp:taxon-name></italic>) from northeast China. MycoKeys 93: 23–56. <ext-link xlink:href="10.3897/mycokeys.93.86580" ext-link-type="doi" xlink:type="simple">https://doi.org/10.3897/mycokeys.93.86580</ext-link></mixed-citation></ref></ref-list></tp:taxon-treatment>
