# Supplementary material for: Unveiling the diversity of the families Cyphellaceae and Mycenaceae from Southeast Asia
Source: IMA Fungus. 2026 Jul 10;17:e182174. doi: 10.3897/imafungus.17.182174 (PMC13379713; doi:10.3897/imafungus.17.182174)
Supplement: XML Treatment for Mycena pakistanica [file imafungus.17.182174-treatment7.xml]

<!DOCTYPE tp:taxon-treatment
  PUBLIC "-//TaxonX//DTD Taxonomic Treatment Publishing DTD v0 20100105//EN" "tax-treatment-NSO.dtd">
<tp:taxon-treatment xmlns:tp="http://www.plazi.org/taxpub"><tp:treatment-meta><kwd-group><label>Taxon classification</label><kwd>
                <named-content content-type="kingdom">Fungi</named-content>
              </kwd><kwd>
                <named-content content-type="order">Agaricales</named-content>
              </kwd><kwd>
                <named-content content-type="family">Mycenaceae</named-content>
              </kwd></kwd-group><mixed-citation publication-type="journal"><person-group><name><surname>Fan</surname><given-names>Long Fei</given-names></name><name><surname>Naseer</surname><given-names>Arooj</given-names></name><name><surname>Khalid</surname><given-names>Ammara</given-names></name><name><surname>Khalid</surname><given-names>Abdul Nasir</given-names></name><name><surname>Deng</surname><given-names>Yan</given-names></name><name><surname>Wang</surname><given-names>Chen Yan</given-names></name><name><surname>Wang</surname><given-names>Yuan</given-names></name><name><surname>Ma</surname><given-names>Si Xuan</given-names></name></person-group><article-title>Unveiling the diversity of the families <italic><tp:taxon-name><tp:taxon-name-part taxon-name-part-type="family" reg="Cyphellaceae">Cyphellaceae</tp:taxon-name-part></tp:taxon-name></italic> and <italic><tp:taxon-name><tp:taxon-name-part taxon-name-part-type="family" reg="Mycenaceae">Mycenaceae</tp:taxon-name-part></tp:taxon-name></italic> from Southeast Asia</article-title><source>IMA Fungus</source><day>10</day><month>07</month><year>2026</year><volume>17</volume><pub-id pub-id-type="doi">10.3897/imafungus.17.182174</pub-id></mixed-citation></tp:treatment-meta><tp:nomenclature><label>7.</label><tp:taxon-name><object-id xmlns:xlink="http://www.w3.org/1999/xlink" content-type="arpha" xlink:type="simple">31266469-4D51-548A-B9C0-BD61FFEA5B60</object-id>
                    		<tp:taxon-name-part taxon-name-part-type="genus" reg="Mycena">Mycena</tp:taxon-name-part> <tp:taxon-name-part taxon-name-part-type="species" reg="pakistanica">pakistanica</tp:taxon-name-part>
                    	
                    		<object-id xmlns:xlink="http://www.w3.org/1999/xlink" content-type="mycobank" xlink:type="simple">860923</object-id>
                    	</tp:taxon-name><tp:taxon-authority>A. Naseer, A. Khalid, A.N. Khalid, S. X. Ma &amp; L. F. Fan</tp:taxon-authority><tp:taxon-status xmlns:xlink="http://www.w3.org/1999/xlink" xlink:type="simple">sp. nov.</tp:taxon-status><xref ref-type="fig" rid="F14">Figs 14</xref><xref ref-type="fig" rid="F15">, 15</xref></tp:nomenclature><tp:treatment-sec sec-type="Etymology"><title>Etymology.</title><p>The specific epithet “pakistanica” refers to the country name, Pakistan.</p><fig id="F14" position="float" orientation="portrait"><object-id xmlns:xlink="http://www.w3.org/1999/xlink" content-type="doi" xlink:type="simple">10.3897/imafungus.17.182174.figure14</object-id><object-id xmlns:xlink="http://www.w3.org/1999/xlink" content-type="arpha" xlink:type="simple">0A0BACBD-5FE7-5D2D-8508-D4A8C04B6744</object-id><label>Figure 14.</label><caption><p>Morphological features of <italic><tp:taxon-name><tp:taxon-name-part taxon-name-part-type="genus" reg="Mycena">Mycena</tp:taxon-name-part> <tp:taxon-name-part taxon-name-part-type="species" reg="pakistanica">pakistanica</tp:taxon-name-part></tp:taxon-name></italic> sp. nov. showing the stipe, pileus, and lamellae. Scale bar: 0.9 cm.</p></caption><graphic xmlns:xlink="http://www.w3.org/1999/xlink" xlink:href="imafungus-17-e182174-g014.jpg" id="oo_1713009.jpg" position="float" orientation="portrait" xlink:type="simple"><uri content-type="original_file" xlink:type="simple">https://binary.pensoft.net/fig/1713009</uri></graphic></fig><fig id="F15" position="float" orientation="portrait"><object-id xmlns:xlink="http://www.w3.org/1999/xlink" content-type="doi" xlink:type="simple">10.3897/imafungus.17.182174.figure15</object-id><object-id xmlns:xlink="http://www.w3.org/1999/xlink" content-type="arpha" xlink:type="simple">28637325-9408-58AF-9B72-F6DFC272F152</object-id><label>Figure 15.</label><caption><p>Anatomical characters of <italic><tp:taxon-name><tp:taxon-name-part taxon-name-part-type="genus" reg="Mycena">Mycena</tp:taxon-name-part> <tp:taxon-name-part taxon-name-part-type="species" reg="pakistanica">pakistanica</tp:taxon-name-part></tp:taxon-name></italic> sp. nov. <bold>A</bold> Hyphae of the pileipellis, <bold>B</bold> hyphae of the stipitipellis, <bold>C</bold> basidia, <bold>D</bold> cheilocystidia, <bold>E</bold> pleurocystidia, <bold>F</bold> basidiospores, <bold>G, H</bold> hymenium in KOH. Scale bars: 25.6 μm (<bold>A</bold>); 29.2 μm (<bold>B</bold>); 17.1 μm (<bold>C, D</bold>); 10 μm (<bold>E</bold>); 4.7 μm (<bold>F</bold>); 15.4 μm (<bold>G</bold>); 15.5 μm (<bold>H</bold>).</p></caption><graphic xmlns:xlink="http://www.w3.org/1999/xlink" xlink:href="imafungus-17-e182174-g015.jpg" id="oo_1713010.jpg" position="float" orientation="portrait" xlink:type="simple"><uri content-type="original_file" xlink:type="simple">https://binary.pensoft.net/fig/1713010</uri></graphic></fig></tp:treatment-sec><tp:treatment-sec sec-type="Diagnosis"><title>Diagnosis.</title><p>The species is characterized by a lavender pileus with grape wine fibrils, larger (12 cm) stipe, lacrymoid subcylindrical to ellipsoid, smaller (5.9 × 2.6 µm) basidiospores, spathulate pleurocystidia, and fusiform to sublageniform cheilocystidia with both sharp ends.</p></tp:treatment-sec><tp:treatment-sec sec-type="Holotype"><title>Holotype.</title><p><bold>PAKISTAN</bold>, Khyber Pakhtunkhwa Province, Abbottabad district, Kala Bagh, <named-content xmlns:xlink="http://www.w3.org/1999/xlink" content-type="dwc:verbatimCoordinates" xlink:type="simple">34°2'0"N, 73°25'0"E</named-content>, in mixed coniferous forest, found on wood, 11 August 2024, Arooj Naseer, KB–16 (GenBank <abbrev xmlns:xlink="http://www.w3.org/1999/xlink" xlink:title="nuclear internal transcribed spacer" xlink:type="simple">ITS</abbrev> = <ext-link xmlns:xlink="http://www.w3.org/1999/xlink" xlink:href="PX612297" ext-link-type="gen" xlink:type="simple">PX612297</ext-link>).</p></tp:treatment-sec><tp:treatment-sec sec-type="Description"><title>Description.</title><p><bold><italic>Basidiomata</italic></bold> large-sized, solitary, or scattered. <bold><italic>Pileus</italic></bold> 2.0–2.9 cm in diameter, lavender (7.5R 5/3) with grape-wine (7.5R 6/2) fibrils; shape conical to parabolic, becoming planate when mature; surface dry, fibrillose, with distinct veil remnants; margin decurved, becoming slightly incurved with age, varying from plicate or undulating when young to sulcate and entire at maturity. <bold><italic>Context</italic></bold> thin, lavender. <bold><italic>Lamellae</italic></bold> emerginate, light grayish-purple (N 7/0), ventricose, thick, and subdistant, unequal to forked; <bold><italic>Lamellulae</italic></bold> frequent, irregular, arranged in one to two tiers alternating with the lamellae. <bold><italic>Stipe</italic></bold> 8.0–12.0 × 0.1–0.3 cm, central, equal to slightly flexuous, fragile; surface smooth to fibrillose towards the base, light grayish-purple (N 7/0) at the apex, becoming dark purplish-brown (7.5YR 3/4) towards the base.</p><p><bold><italic>Hyphal system</italic></bold> composed of generative clamped hyphae, dextrinoid, inflated in KOH. generative hyphae in context brown to reddish brown, thin-walled, occasionally branched, septate, irregularly arranged, 2.2–11.8 µm in diameter. Generative hyphae in lamella hyaline in KOH, thin-walled, occasionally branched, irregularly arranged, 2–8 µm in diameter.</p><p><bold><italic>Basidiospores</italic></bold> (4.4–)4.9 – 7.3(–7.4) × (2.2–)2.4 – 2.8(–3) µm, av. <italic>L</italic> × av. <italic>W</italic> = 5.9 × 2.6 µm, <italic>Q</italic> = 1.8 – 3.3, av. <italic>Q.</italic> = 2.3, lacrymoid, subcylindrical to ellipsoid, with suprahilar depression, phaseoliform in side view, oblong in frontal view, apiculate, smooth, hyaline to light yellow in 5% KOH, amyloid, thin-walled. <bold><italic>Basidia</italic></bold> (18.6–)18.8 – 22.3(–22.9) × (4.5–)4.6 – 5.7(–6) µm, av. <italic>L</italic> × av. <italic>W</italic> = 20.1 × 5.4 µm, clavate to slightly pyriform, smooth, hyaline in 5% KOH, thick-walled, mostly four-spored. <bold><italic>Cheilocystidia</italic></bold> (57.8–)58.2 – 78.4(–91) × (11.2–)12.7 – 16.2(–16.4) µm, av. <italic>L</italic> × av. <italic>W</italic> = 71.6 × 13.9 µm, frequently present, mostly clavate to broadly clavate with acute apices, fusiform to sublageniform with both sharp ends, rarely lecythiform, mucronate, smooth, hyaline to light brown in 5% KOH, thick-walled. <bold><italic>Pleurocystidia</italic></bold> (49.5–)54.2 – 72(–74) × (9.5–)10 – 17.6(–19.5) µm, av. <italic>L</italic> × av. <italic>W</italic> = 62.3 × 14.3 µm, similar in shape to cheilocystidia but smaller, mostly clavate to spathulate with knob-like outgrowth, narrowly lageniform to mucronate or with cylindrical outgrowth, smooth, hyaline to light brown in 5% KOH, thin to rarely thick-walled. <bold><italic>Pileipellis</italic></bold> a cutis, made up of irregular, branched 1.6–7.6 µm, average width 4.02 µm, inflated, hyaline to pale yellow in 5% KOH, septate, thick-walled.</p></tp:treatment-sec><tp:treatment-sec sec-type="Notes"><title>Notes.</title><p>The presence of a pinkish, reddish, purplish to brownish pileus, large-sized basidiomata, and smooth hymenial cystidia supports the placement of <italic><tp:taxon-name><tp:taxon-name-part taxon-name-part-type="genus" reg="Mycena">M.</tp:taxon-name-part> <tp:taxon-name-part taxon-name-part-type="species" reg="pakistanica">pakistanica</tp:taxon-name-part></tp:taxon-name></italic> within <italic><tp:taxon-name><tp:taxon-name-part taxon-name-part-type="genus" reg="Mycena">Mycena</tp:taxon-name-part> <tp:taxon-name-part taxon-name-part-type="infraspecific-rank">sect.</tp:taxon-name-part> <tp:taxon-name-part taxon-name-part-type="section" reg="Calodontes">Calodontes</tp:taxon-name-part></tp:taxon-name></italic>. <italic><tp:taxon-name><tp:taxon-name-part taxon-name-part-type="genus" reg="Mycena">Mycena</tp:taxon-name-part> <tp:taxon-name-part taxon-name-part-type="species" reg="pakistanica">pakistanica</tp:taxon-name-part></tp:taxon-name></italic> is characterized by a lavender pileus with grape-wine fibrils, a long stipe (up to 12 cm), and small, lacrymoid, subcylindrical to ellipsoid basidiospores (av. 5.9 × 2.6 μm). Additionally, it features spathulate pleurocystidia and fusiform to sublageniform cheilocystidia with acute apices.</p><p><italic><tp:taxon-name><tp:taxon-name-part taxon-name-part-type="genus" reg="Mycena">Mycena</tp:taxon-name-part> <tp:taxon-name-part taxon-name-part-type="species" reg="pakistanica">pakistanica</tp:taxon-name-part></tp:taxon-name></italic> shares morphological similarities with <italic><tp:taxon-name><tp:taxon-name-part taxon-name-part-type="genus" reg="Mycena">Mycena</tp:taxon-name-part> <tp:taxon-name-part taxon-name-part-type="species" reg="pura">pura</tp:taxon-name-part></tp:taxon-name></italic>, including light purplish-gray lamellae, a dark purplish-brown, smooth, and equal stipe, and clavate to fusiform cheilocystidia. However, <italic><tp:taxon-name><tp:taxon-name-part taxon-name-part-type="genus" reg="Mycena">M.</tp:taxon-name-part> <tp:taxon-name-part taxon-name-part-type="species" reg="pakistanica">pakistanica</tp:taxon-name-part></tp:taxon-name></italic> can be distinguished from <italic><tp:taxon-name><tp:taxon-name-part taxon-name-part-type="genus" reg="Mycena">M.</tp:taxon-name-part> <tp:taxon-name-part taxon-name-part-type="species" reg="pura">pura</tp:taxon-name-part></tp:taxon-name></italic> by its smaller (2.9 cm in diameter), conical to flat, fibrillose pileus with plicate to sulcate margins and emarginate lamellae. Additionally, <italic><tp:taxon-name><tp:taxon-name-part taxon-name-part-type="genus" reg="Mycena">M.</tp:taxon-name-part> <tp:taxon-name-part taxon-name-part-type="species" reg="pakistanica">pakistanica</tp:taxon-name-part></tp:taxon-name></italic> possesses a longer (12 cm in length) stipe that is fibrillose toward the base, whereas <italic><tp:taxon-name><tp:taxon-name-part taxon-name-part-type="genus" reg="Mycena">M.</tp:taxon-name-part> <tp:taxon-name-part taxon-name-part-type="species" reg="pura">pura</tp:taxon-name-part></tp:taxon-name></italic> has a relatively shorter stipe (up to 11 cm) that is pruinose to glabrescent. Anatomically, <italic><tp:taxon-name><tp:taxon-name-part taxon-name-part-type="genus" reg="Mycena">M.</tp:taxon-name-part> <tp:taxon-name-part taxon-name-part-type="species" reg="pakistanica">pakistanica</tp:taxon-name-part></tp:taxon-name></italic> is distinguished by its smaller, lacrymoid, subcylindrical to ellipsoid basidiospores (av. 5.9 × 2.6 μm), whereas <italic><tp:taxon-name><tp:taxon-name-part taxon-name-part-type="genus" reg="Mycena">M.</tp:taxon-name-part> <tp:taxon-name-part taxon-name-part-type="species" reg="pura">pura</tp:taxon-name-part></tp:taxon-name></italic> possesses larger, narrowly ellipsoid to cylindrical basidiospores (av. 8.4 × 4 μm) (<xref ref-type="bibr" rid="B46">Perry 2002</xref>). Moreover, <italic><tp:taxon-name><tp:taxon-name-part taxon-name-part-type="genus" reg="Mycena">M.</tp:taxon-name-part> <tp:taxon-name-part taxon-name-part-type="species" reg="pakistanica">pakistanica</tp:taxon-name-part></tp:taxon-name></italic> has larger, sublageniform cheilocystidia with both ends sharp and mucronate (up to 91 μm) and spathulate pleurocystidia (up to 74 μm).</p><p><italic><tp:taxon-name><tp:taxon-name-part taxon-name-part-type="genus" reg="Mycena">Mycena</tp:taxon-name-part> <tp:taxon-name-part taxon-name-part-type="species" reg="pakistanica">pakistanica</tp:taxon-name-part></tp:taxon-name></italic> is also comparable with <italic><tp:taxon-name><tp:taxon-name-part taxon-name-part-type="genus" reg="Mycena">M.</tp:taxon-name-part> <tp:taxon-name-part taxon-name-part-type="species" reg="pelianthina">pelianthina</tp:taxon-name-part></tp:taxon-name></italic> (Fr.) Quél. (1872). Both share a dark brown pileus, purple lamellae, an equal and fibrillose stipe, thin-walled clavate basidia, and fusiform cheilocystidia. However, <italic><tp:taxon-name><tp:taxon-name-part taxon-name-part-type="genus" reg="Mycena">M.</tp:taxon-name-part> <tp:taxon-name-part taxon-name-part-type="species" reg="pelianthina">pelianthina</tp:taxon-name-part></tp:taxon-name></italic> differs from <italic><tp:taxon-name><tp:taxon-name-part taxon-name-part-type="genus" reg="Mycena">M.</tp:taxon-name-part> <tp:taxon-name-part taxon-name-part-type="species" reg="pakistanica">pakistanica</tp:taxon-name-part></tp:taxon-name></italic> mainly in its larger (up to 50 mm), hemispherical to campanulate pileus with a glabrous surface that is slightly lubricous when moist. Furthermore, <italic><tp:taxon-name><tp:taxon-name-part taxon-name-part-type="genus" reg="Mycena">M.</tp:taxon-name-part> <tp:taxon-name-part taxon-name-part-type="species" reg="pelianthina">pelianthina</tp:taxon-name-part></tp:taxon-name></italic> features adnate to decurrent lamellae and a longer (up to 120 mm), whitish to lilaceous stipe that is striate with dark fibrils. Microscopically, <italic><tp:taxon-name><tp:taxon-name-part taxon-name-part-type="genus" reg="Mycena">M.</tp:taxon-name-part> <tp:taxon-name-part taxon-name-part-type="species" reg="pelianthina">pelianthina</tp:taxon-name-part></tp:taxon-name></italic> is distinguished by larger pip-shaped basidiospores (av. 7 × 3.8 μm), smaller cheilo- and pleurocystidia (up to 70 μm), and smooth cortical hyphae in the pileipellis (<xref ref-type="bibr" rid="B21">Harder et al. 2010</xref>, <xref ref-type="bibr" rid="B22">2012</xref>).</p></tp:treatment-sec><ref-list><ref id="B46"><mixed-citation xmlns:xlink="http://www.w3.org/1999/xlink" xlink:type="simple">Perry BA (2002) A taxonomic investigation of <italic><tp:taxon-name><tp:taxon-name-part taxon-name-part-type="genus">Mycena</tp:taxon-name-part></tp:taxon-name></italic> in California. Doctoral dissertation, San Francisco State University, San Francisco, the United States.</mixed-citation></ref><ref id="B21"><mixed-citation xmlns:xlink="http://www.w3.org/1999/xlink" xlink:type="simple">Harder CB, Læssøe T, Kjøller R et al. (2010) A comparison between ITS phylogenetic relationships and morphological species recognition within <italic><tp:taxon-name><tp:taxon-name-part taxon-name-part-type="genus">Mycena</tp:taxon-name-part> <tp:taxon-name-part taxon-name-part-type="infraspecific-rank">sect.</tp:taxon-name-part> <tp:taxon-name-part taxon-name-part-type="section">Calodontes</tp:taxon-name-part></tp:taxon-name></italic> in Northern Europe. Mycological Progress 9(3): 395–405. <ext-link xlink:href="10.1007/s11557-009-0648-7" ext-link-type="doi" xlink:type="simple">https://doi.org/10.1007/s11557-009-0648-7</ext-link></mixed-citation></ref><ref id="B22"><mixed-citation xmlns:xlink="http://www.w3.org/1999/xlink" xlink:type="simple">Harder CB, Lodge DJ, Petersen RH et al. (2012) Amyloidity is not diagnostic for species in the <italic><tp:taxon-name><tp:taxon-name-part taxon-name-part-type="genus">Mycena</tp:taxon-name-part> <tp:taxon-name-part taxon-name-part-type="species">pearsoniana</tp:taxon-name-part></tp:taxon-name></italic> complex (<italic><tp:taxon-name><tp:taxon-name-part taxon-name-part-type="genus">Mycena</tp:taxon-name-part> <tp:taxon-name-part taxon-name-part-type="infraspecific-rank">section</tp:taxon-name-part> <tp:taxon-name-part taxon-name-part-type="section">Calodontes</tp:taxon-name-part></tp:taxon-name></italic>). Mycological Progress 2012(11): 725–732. <ext-link xlink:href="10.1007/s11557-011-0782-x" ext-link-type="doi" xlink:type="simple">https://doi.org/10.1007/s11557-011-0782-x</ext-link></mixed-citation></ref></ref-list></tp:taxon-treatment>
