# Supplementary material for: Unveiling the diversity of the families Cyphellaceae and Mycenaceae from Southeast Asia
Source: IMA Fungus. 2026 Jul 10;17:e182174. doi: 10.3897/imafungus.17.182174 (PMC13379713; doi:10.3897/imafungus.17.182174)
Supplement: XML Treatment for Mycena tephroleuca [file imafungus.17.182174-treatment8.xml]

<!DOCTYPE tp:taxon-treatment
  PUBLIC "-//TaxonX//DTD Taxonomic Treatment Publishing DTD v0 20100105//EN" "tax-treatment-NSO.dtd">
<tp:taxon-treatment xmlns:tp="http://www.plazi.org/taxpub"><tp:treatment-meta><kwd-group><label>Taxon classification</label><kwd>
                <named-content content-type="kingdom">Fungi</named-content>
              </kwd><kwd>
                <named-content content-type="order">Agaricales</named-content>
              </kwd><kwd>
                <named-content content-type="family">Mycenaceae</named-content>
              </kwd></kwd-group><mixed-citation publication-type="journal"><person-group><name><surname>Fan</surname><given-names>Long Fei</given-names></name><name><surname>Naseer</surname><given-names>Arooj</given-names></name><name><surname>Khalid</surname><given-names>Ammara</given-names></name><name><surname>Khalid</surname><given-names>Abdul Nasir</given-names></name><name><surname>Deng</surname><given-names>Yan</given-names></name><name><surname>Wang</surname><given-names>Chen Yan</given-names></name><name><surname>Wang</surname><given-names>Yuan</given-names></name><name><surname>Ma</surname><given-names>Si Xuan</given-names></name></person-group><article-title>Unveiling the diversity of the families <italic><tp:taxon-name><tp:taxon-name-part taxon-name-part-type="family" reg="Cyphellaceae">Cyphellaceae</tp:taxon-name-part></tp:taxon-name></italic> and <italic><tp:taxon-name><tp:taxon-name-part taxon-name-part-type="family" reg="Mycenaceae">Mycenaceae</tp:taxon-name-part></tp:taxon-name></italic> from Southeast Asia</article-title><source>IMA Fungus</source><day>10</day><month>07</month><year>2026</year><volume>17</volume><pub-id pub-id-type="doi">10.3897/imafungus.17.182174</pub-id></mixed-citation></tp:treatment-meta><tp:nomenclature><label>8.</label><tp:taxon-name><object-id xmlns:xlink="http://www.w3.org/1999/xlink" content-type="arpha" xlink:type="simple">8899FD5B-D59C-5D5C-885F-3F42F483F6A6</object-id>
                    		<tp:taxon-name-part taxon-name-part-type="genus" reg="Mycena">Mycena</tp:taxon-name-part> <tp:taxon-name-part taxon-name-part-type="species" reg="tephroleuca">tephroleuca</tp:taxon-name-part>
                    	
                    		<object-id xmlns:xlink="http://www.w3.org/1999/xlink" content-type="mycobank" xlink:type="simple">860925</object-id>
                    	</tp:taxon-name><tp:taxon-authority>S. X. Ma, A. Naseer, A. N. Khalid &amp; L. F. Fan</tp:taxon-authority><tp:taxon-status xmlns:xlink="http://www.w3.org/1999/xlink" xlink:type="simple">sp. nov.</tp:taxon-status><xref ref-type="fig" rid="F16">Figs 16</xref><xref ref-type="fig" rid="F17">, 17</xref></tp:nomenclature><tp:treatment-sec sec-type="Etymology"><title>Etymology.</title><p>The specific epithet <bold>“tephroleuca”</bold> refers to color of the basidiomata.</p><fig id="F16" position="float" orientation="portrait"><object-id xmlns:xlink="http://www.w3.org/1999/xlink" content-type="doi" xlink:type="simple">10.3897/imafungus.17.182174.figure16</object-id><object-id xmlns:xlink="http://www.w3.org/1999/xlink" content-type="arpha" xlink:type="simple">27FA737B-DC3A-5CDE-A25A-00F24FDC96CC</object-id><label>Figure 16.</label><caption><p>Morphological features of <italic><tp:taxon-name><tp:taxon-name-part taxon-name-part-type="genus" reg="Mycena">Mycena</tp:taxon-name-part> <tp:taxon-name-part taxon-name-part-type="species" reg="tephroleuca">tephroleuca</tp:taxon-name-part></tp:taxon-name></italic> sp. nov., showing the pileus, stipe, and lamellae. Scale bar: 1 cm.</p></caption><graphic xmlns:xlink="http://www.w3.org/1999/xlink" xlink:href="imafungus-17-e182174-g016.jpg" id="oo_1713011.jpg" position="float" orientation="portrait" xlink:type="simple"><uri content-type="original_file" xlink:type="simple">https://binary.pensoft.net/fig/1713011</uri></graphic></fig><fig id="F17" position="float" orientation="portrait"><object-id xmlns:xlink="http://www.w3.org/1999/xlink" content-type="doi" xlink:type="simple">10.3897/imafungus.17.182174.figure17</object-id><object-id xmlns:xlink="http://www.w3.org/1999/xlink" content-type="arpha" xlink:type="simple">8A895D42-7DDC-5EB7-81F7-5BAD85F3EDE4</object-id><label>Figure 17.</label><caption><p>Anatomical characters of <italic><tp:taxon-name><tp:taxon-name-part taxon-name-part-type="genus" reg="Mycena">Mycena</tp:taxon-name-part> <tp:taxon-name-part taxon-name-part-type="species" reg="tephroleuca">tephroleuca</tp:taxon-name-part></tp:taxon-name></italic> sp. nov. <bold>A</bold> Basidiospores, <bold>B</bold> probasidia, <bold>C</bold> basidia, <bold>D</bold> cheilocystidia, <bold>E</bold> hyphae of the stipitipellis, <bold>F</bold> hymenium. Scale bar: 10 μm.</p></caption><graphic xmlns:xlink="http://www.w3.org/1999/xlink" xlink:href="imafungus-17-e182174-g017.jpg" id="oo_1713012.jpg" position="float" orientation="portrait" xlink:type="simple"><uri content-type="original_file" xlink:type="simple">https://binary.pensoft.net/fig/1713012</uri></graphic></fig></tp:treatment-sec><tp:treatment-sec sec-type="Diagnosis"><title>Diagnosis.</title><p>The species is characterized by white to grayish-white pileus, adnate lamellae with a decurrent tooth, a white stipe with brown tinge at base, thin-walled hyphae and clamped, and the presence of clavate to narrowly fusiform or utriform cheilocystidia with cylindrical outgrowths.</p></tp:treatment-sec><tp:treatment-sec sec-type="Holotype"><title>Holotype.</title><p><bold>CHINA</bold>, Gansu Province, Gannan Tibetan Autonomous Prefecture, Diebu County, Lazikou Forest Protection Station, <named-content xmlns:xlink="http://www.w3.org/1999/xlink" content-type="dwc:verbatimCoordinates" xlink:type="simple">33°85'N, 104°55'E</named-content>, in broad-leaved forests, 4<sup>th</sup> September 2024, FLF1816 (GenBank <abbrev xmlns:xlink="http://www.w3.org/1999/xlink" xlink:title="nuclear internal transcribed spacer" xlink:type="simple">ITS</abbrev> = <ext-link xmlns:xlink="http://www.w3.org/1999/xlink" xlink:href="PX612306" ext-link-type="gen" xlink:type="simple">PX612306</ext-link>; <italic>Tef1-α</italic> = <ext-link xmlns:xlink="http://www.w3.org/1999/xlink" xlink:href="PX684309" ext-link-type="gen" xlink:type="simple">PX684309</ext-link>).</p></tp:treatment-sec><tp:treatment-sec sec-type="Description"><title>Description.</title><p><bold><italic>Basidiomata</italic></bold> small-sized. <bold><italic>Pileus</italic></bold> 0.7–1.5 cm in diameter, chalky white (10R 8/1) to chalky white (10R 8/1), pulvinate, slightly sticky, glabrous in center, marginally fibrillose, even, entire to plicate, margins incurved to straight. <bold><italic>Context</italic></bold> thin, white. <bold><italic>Lamellae</italic></bold> adnate with decurrent tooth, fimbriate, chalky white (10R 8/1), broad, subdistant, thick, unequal, wavy. <bold><italic>Lamellulae</italic></bold> are of two different sizes, in two tiers, alternating with lamellae. <bold><italic>Stipe</italic></bold> 3.8–4.3 cm long, chalky white (10R 8/1) to smoky white (2.5YR 8/1), flexuous, equal, surface smooth, with some brown tinge at base, white rhizomorphs, central.</p><p><bold><italic>Hyphal system</italic></bold> composed of generative hyphae with clamp connections, dextrinoid, inflated in KOH, thin-walled, regular to subregularly arranged, 1.26–9.20 µm in diameter.</p><p><bold><italic>Basidiospores</italic></bold> 7–8.77 × 3.8–5.9 µm, av. <italic>L</italic> × av. <italic>W</italic> = 7.73 × 4.79 µm, <italic>Q</italic> = 1.61–1.73, oblong to elliptical, with an apiculus and oil drop, smooth, hyaline in 5% KOH, amyloid, thin-walled. <bold><italic>Basidia</italic></bold> 24.97–32.57 × 7.38–9.16 µm, av. <italic>L</italic> × av. <italic>W</italic> = 29.45 × 8.19 µm, clavate, guttulated, hyaline, thin-walled, two to four-spored. <bold><italic>Cheilocystidia</italic></bold> 48.22–54.80 × 13.04–18.80 µm, av. <italic>L</italic> × av. <italic>W</italic> = 14.26 × 14.7 µm, clavate, narrowly fusiform, utriform, mucronate or with a cylindrical outgrowth, smooth, hyaline in 5% KOH, thin-walled. <bold><italic>Pleurocystidia</italic></bold> not observed. <bold><italic>Pileipellis</italic></bold> a cutis made up clamped hyphae of 10.08–24.14 µm in diameter, smooth, thin-walled.</p></tp:treatment-sec><tp:treatment-sec sec-type="Additional specimen (paratype) examined"><title>Additional specimen (paratype) examined.</title><p><bold>CHINA</bold>. Gansu Province, Gannan Tibetan Autonomous Prefecture, Lazikou Forest Protection Station, Laolong Gully, <named-content xmlns:xlink="http://www.w3.org/1999/xlink" content-type="dwc:verbatimCoordinates" xlink:type="simple">33°85'N, 104°55'E</named-content>, in broad-leaved forests, 4 September 2024, MSX1816. (GenBank <abbrev xmlns:xlink="http://www.w3.org/1999/xlink" xlink:title="nuclear internal transcribed spacer" xlink:type="simple">ITS</abbrev> = <ext-link xmlns:xlink="http://www.w3.org/1999/xlink" xlink:href="PX612307" ext-link-type="gen" xlink:type="simple">PX612307</ext-link>; <italic><abbrev xmlns:xlink="http://www.w3.org/1999/xlink" xlink:title="translation elongation factor 1-alpha" xlink:type="simple">tef1-α</abbrev></italic> = <ext-link xmlns:xlink="http://www.w3.org/1999/xlink" xlink:href="PX684310" ext-link-type="gen" xlink:type="simple">PX684310</ext-link>).</p></tp:treatment-sec><tp:treatment-sec sec-type="Notes"><title>Notes.</title><p>The species is characterized by small-sized basidiomata, a chalky-white to grayish-white pileus, adnate lamellae with a decurrent tooth, a chalky-white to smoky-white stipe with some brown tinge at the base, a pileipellis as a cutis made up of clamped hyphae 10.08–24.14 μm in diameter, smooth, thin-walled hyphae, and abundant, smooth, clavate to narrowly fusiform or utriform cheilocystidia with cylindrical outgrowths.</p><p><italic><tp:taxon-name><tp:taxon-name-part taxon-name-part-type="genus" reg="Mycena">Mycena</tp:taxon-name-part> <tp:taxon-name-part taxon-name-part-type="species" reg="tephroleuca">tephroleuca</tp:taxon-name-part></tp:taxon-name></italic> shows similarity to <italic><tp:taxon-name><tp:taxon-name-part taxon-name-part-type="genus" reg="Mycena">M.</tp:taxon-name-part> <tp:taxon-name-part taxon-name-part-type="species" reg="cahaya">cahaya</tp:taxon-name-part></tp:taxon-name></italic> in the size of its basidiospores and two- or four-spored basidia. However, <italic><tp:taxon-name><tp:taxon-name-part taxon-name-part-type="genus" reg="Mycena">M.</tp:taxon-name-part> <tp:taxon-name-part taxon-name-part-type="species" reg="tephroleuca">tephroleuca</tp:taxon-name-part></tp:taxon-name></italic> possesses a pulvinate, marginally fibrillose pileus with entire to plicate margins and a brown tinge at the stipe base with white rhizomorphs, whereas <italic><tp:taxon-name><tp:taxon-name-part taxon-name-part-type="genus" reg="Mycena">M.</tp:taxon-name-part> <tp:taxon-name-part taxon-name-part-type="species" reg="cahaya">cahaya</tp:taxon-name-part></tp:taxon-name></italic> possesses a parabolic to convex or campanulate, uneven to slightly wrinkled pileus and a yellowish-gray to beige, glabrous stipe. Anatomically, <italic><tp:taxon-name><tp:taxon-name-part taxon-name-part-type="genus" reg="Mycena">M.</tp:taxon-name-part> <tp:taxon-name-part taxon-name-part-type="species" reg="tephroleuca">tephroleuca</tp:taxon-name-part></tp:taxon-name></italic> is distinguished by spherical to phaseoliform basidiospores and broader basidia, whereas <italic><tp:taxon-name><tp:taxon-name-part taxon-name-part-type="genus" reg="Mycena">M.</tp:taxon-name-part> <tp:taxon-name-part taxon-name-part-type="species" reg="cahaya">cahaya</tp:taxon-name-part></tp:taxon-name></italic> has elongate to cylindrical basidiospores and narrower basidia (7.38–9.16 μm vs. 4.0–6.4 μm) (<xref ref-type="bibr" rid="B8">Chew et al. 2014</xref>).</p><p><italic><tp:taxon-name><tp:taxon-name-part taxon-name-part-type="genus" reg="Mycena">Mycena</tp:taxon-name-part> <tp:taxon-name-part taxon-name-part-type="species" reg="tephroleuca">tephroleuca</tp:taxon-name-part></tp:taxon-name></italic> the novel species described in this study, forms a sister group to <italic><tp:taxon-name><tp:taxon-name-part taxon-name-part-type="genus" reg="Mycena">M.</tp:taxon-name-part> <tp:taxon-name-part taxon-name-part-type="species" reg="glabra">glabra</tp:taxon-name-part></tp:taxon-name></italic> B.Y. Wang, T.F. Ma &amp; L.F. Fan in the phylogenetic analysis, sharing similarities in its long ellipsoid basidiospores and comparable basidial size and shape. Morphologically, <italic><tp:taxon-name><tp:taxon-name-part taxon-name-part-type="genus" reg="Mycena">M.</tp:taxon-name-part> <tp:taxon-name-part taxon-name-part-type="species" reg="tephroleuca">tephroleuca</tp:taxon-name-part></tp:taxon-name></italic> possesses a chalky-white to grayish-white, pulvinate pileus that is glabrous at the center and fibrillose at the margin, with fimbriate lamellae, whereas <italic><tp:taxon-name><tp:taxon-name-part taxon-name-part-type="genus" reg="Mycena">M.</tp:taxon-name-part> <tp:taxon-name-part taxon-name-part-type="species" reg="glabra">glabra</tp:taxon-name-part></tp:taxon-name></italic> features a white to cream pileus with vertical stripes or grooves and subdecurrent lamellae. In <italic><tp:taxon-name><tp:taxon-name-part taxon-name-part-type="genus" reg="Mycena">M.</tp:taxon-name-part> <tp:taxon-name-part taxon-name-part-type="species" reg="tephroleuca">tephroleuca</tp:taxon-name-part></tp:taxon-name></italic>, the stipe is flexuous, chalky-white to smoky-white with brown tinges at the base, and covered with white rhizomorphs, whereas <italic><tp:taxon-name><tp:taxon-name-part taxon-name-part-type="genus" reg="Mycena">M.</tp:taxon-name-part> <tp:taxon-name-part taxon-name-part-type="species" reg="glabra">glabra</tp:taxon-name-part></tp:taxon-name></italic> has a smooth, white to cream stipe that is pale wax-yellow at the base. Anatomically, <italic><tp:taxon-name><tp:taxon-name-part taxon-name-part-type="genus" reg="Mycena">M.</tp:taxon-name-part> <tp:taxon-name-part taxon-name-part-type="species" reg="tephroleuca">tephroleuca</tp:taxon-name-part></tp:taxon-name></italic> has broader cheilocystidia (13.04–18.80 μm), whereas <italic><tp:taxon-name><tp:taxon-name-part taxon-name-part-type="genus" reg="Mycena">M.</tp:taxon-name-part> <tp:taxon-name-part taxon-name-part-type="species" reg="glabra">glabra</tp:taxon-name-part></tp:taxon-name></italic> has narrower cheilocystidia (10.0–16.4 μm).</p><p><italic><tp:taxon-name><tp:taxon-name-part taxon-name-part-type="genus" reg="Mycena">Mycena</tp:taxon-name-part> <tp:taxon-name-part taxon-name-part-type="species" reg="rufobrunnea">rufobrunnea</tp:taxon-name-part></tp:taxon-name></italic> shares morphological affinities with <italic><tp:taxon-name><tp:taxon-name-part taxon-name-part-type="genus" reg="Mycena">Mycena</tp:taxon-name-part> <tp:taxon-name-part taxon-name-part-type="species" reg="tephroleuca">tephroleuca</tp:taxon-name-part></tp:taxon-name></italic>, particularly in small-sized basidiomata with a relatively thin, white pileus context, basidiospore dimensions, and the absence of pleurocystidia. However, <italic><tp:taxon-name><tp:taxon-name-part taxon-name-part-type="genus" reg="Mycena">M.</tp:taxon-name-part> <tp:taxon-name-part taxon-name-part-type="species" reg="rufobrunnea">rufobrunnea</tp:taxon-name-part></tp:taxon-name></italic> is readily distinguished by its vividly colored stipe, ranging from grayish-magenta to dark purple, in contrast to the entirely chalky-white to smoky-white stipe of <italic><tp:taxon-name><tp:taxon-name-part taxon-name-part-type="genus" reg="Mycena">M.</tp:taxon-name-part> <tp:taxon-name-part taxon-name-part-type="species" reg="tephroleuca">tephroleuca</tp:taxon-name-part></tp:taxon-name></italic>. Anatomically, <italic><tp:taxon-name><tp:taxon-name-part taxon-name-part-type="genus" reg="Mycena">M.</tp:taxon-name-part> <tp:taxon-name-part taxon-name-part-type="species" reg="tephroleuca">tephroleuca</tp:taxon-name-part></tp:taxon-name></italic> possesses smaller basidiospores (7.73 × 4.79 μm) and larger cheilocystidia (48.22–54.80 × 13.04–18.80 μm) that are more morphologically diverse, including mucronate forms and cylindrical outgrowths. In contrast, <italic><tp:taxon-name><tp:taxon-name-part taxon-name-part-type="genus" reg="Mycena">M.</tp:taxon-name-part> <tp:taxon-name-part taxon-name-part-type="species" reg="rufobrunnea">rufobrunnea</tp:taxon-name-part></tp:taxon-name></italic> has larger basidiospores (8.3 × 4.4 μm) and smaller, utriform to clavate cheilocystidia (23–44 × 7–17 μm) (<xref ref-type="bibr" rid="B57">Wei et al. 2024</xref>). This species also shares similarities with another taxon described in this study, <italic><tp:taxon-name><tp:taxon-name-part taxon-name-part-type="genus" reg="Mycena">Mycena</tp:taxon-name-part> <tp:taxon-name-part taxon-name-part-type="species" reg="lavendula">lavendula</tp:taxon-name-part></tp:taxon-name></italic>, which is characterized by a lilac pileus and reddish-purple stipe with a lilac base, longitudinal striations, and a pruinose apex. Anatomically, <italic><tp:taxon-name><tp:taxon-name-part taxon-name-part-type="genus" reg="Mycena">M.</tp:taxon-name-part> <tp:taxon-name-part taxon-name-part-type="species" reg="lavendula">lavendula</tp:taxon-name-part></tp:taxon-name></italic> has subcylindrical to ellipsoid basidiospores (6.68 × 2.56 μm), polymorphic cheilocystidia with rounded apices, and clamped generative hyphae.</p></tp:treatment-sec><ref-list><ref id="B8"><mixed-citation xmlns:xlink="http://www.w3.org/1999/xlink" xlink:type="simple">Chew AL, Tan YS, Desjardin DE et al. (2014) Four new bioluminescent taxa of <italic><tp:taxon-name><tp:taxon-name-part taxon-name-part-type="genus">Mycena</tp:taxon-name-part> <tp:taxon-name-part taxon-name-part-type="infraspecific-rank">sect.</tp:taxon-name-part> <tp:taxon-name-part taxon-name-part-type="section">Calodontes</tp:taxon-name-part></tp:taxon-name></italic> from Peninsular Malaysia. Mycologia 106(5): 976–988. <ext-link xlink:href="10.3852/13-274" ext-link-type="doi" xlink:type="simple">https://doi.org/10.3852/13-274</ext-link></mixed-citation></ref><ref id="B57"><mixed-citation xmlns:xlink="http://www.w3.org/1999/xlink" xlink:type="simple">Wei RX, Ge YP, Qi LL et al. (2024) Revealing brownish <italic><tp:taxon-name><tp:taxon-name-part taxon-name-part-type="genus">Mycena</tp:taxon-name-part></tp:taxon-name></italic> diversity in China: new discoveries and taxonomic insights. Journal of Fungi 10(6): 439. <ext-link xlink:href="10.3390/jof10060439" ext-link-type="doi" xlink:type="simple">https://doi.org/10.3390/jof10060439</ext-link></mixed-citation></ref></ref-list></tp:taxon-treatment>
