# Supplementary material for: Unveiling the diversity of the families Cyphellaceae and Mycenaceae from Southeast Asia
Source: IMA Fungus. 2026 Jul 10;17:e182174. doi: 10.3897/imafungus.17.182174 (PMC13379713; doi:10.3897/imafungus.17.182174)
Supplement: XML Treatment for Phloeomana qilianensis [file imafungus.17.182174-treatment9.xml]

<!DOCTYPE tp:taxon-treatment
  PUBLIC "-//TaxonX//DTD Taxonomic Treatment Publishing DTD v0 20100105//EN" "tax-treatment-NSO.dtd">
<tp:taxon-treatment xmlns:tp="http://www.plazi.org/taxpub"><tp:treatment-meta><kwd-group><label>Taxon classification</label><kwd>
                <named-content content-type="kingdom">Fungi</named-content>
              </kwd><kwd>
                <named-content content-type="order">Agaricales</named-content>
              </kwd><kwd>
                <named-content content-type="family">Porotheleaceae</named-content>
              </kwd></kwd-group><mixed-citation publication-type="journal"><person-group><name><surname>Fan</surname><given-names>Long Fei</given-names></name><name><surname>Naseer</surname><given-names>Arooj</given-names></name><name><surname>Khalid</surname><given-names>Ammara</given-names></name><name><surname>Khalid</surname><given-names>Abdul Nasir</given-names></name><name><surname>Deng</surname><given-names>Yan</given-names></name><name><surname>Wang</surname><given-names>Chen Yan</given-names></name><name><surname>Wang</surname><given-names>Yuan</given-names></name><name><surname>Ma</surname><given-names>Si Xuan</given-names></name></person-group><article-title>Unveiling the diversity of the families <italic><tp:taxon-name><tp:taxon-name-part taxon-name-part-type="family" reg="Cyphellaceae">Cyphellaceae</tp:taxon-name-part></tp:taxon-name></italic> and <italic><tp:taxon-name><tp:taxon-name-part taxon-name-part-type="family" reg="Mycenaceae">Mycenaceae</tp:taxon-name-part></tp:taxon-name></italic> from Southeast Asia</article-title><source>IMA Fungus</source><day>10</day><month>07</month><year>2026</year><volume>17</volume><pub-id pub-id-type="doi">10.3897/imafungus.17.182174</pub-id></mixed-citation></tp:treatment-meta><tp:nomenclature><label>9.</label><tp:taxon-name><object-id xmlns:xlink="http://www.w3.org/1999/xlink" content-type="arpha" xlink:type="simple">D767F70A-4551-5F74-9344-561B1D007542</object-id>
                    		<tp:taxon-name-part taxon-name-part-type="genus" reg="Phloeomana">Phloeomana</tp:taxon-name-part> <tp:taxon-name-part taxon-name-part-type="species" reg="qilianensis">qilianensis</tp:taxon-name-part>
                    	
                    		<object-id xmlns:xlink="http://www.w3.org/1999/xlink" content-type="mycobank" xlink:type="simple">860924</object-id>
                    	</tp:taxon-name><tp:taxon-authority>S. X. Ma, A. Naseer, A. N. Khalid &amp; L. F. Fan</tp:taxon-authority><tp:taxon-status xmlns:xlink="http://www.w3.org/1999/xlink" xlink:type="simple">sp. nov.</tp:taxon-status><xref ref-type="fig" rid="F18">Figs 18</xref><xref ref-type="fig" rid="F19">, 19</xref></tp:nomenclature><tp:treatment-sec sec-type="Etymology"><title>Etymology.</title><p>The specific epithet “<italic>qilianensis</italic>” refers to the type locality, Qilian.</p><fig id="F18" position="float" orientation="portrait"><object-id xmlns:xlink="http://www.w3.org/1999/xlink" content-type="doi" xlink:type="simple">10.3897/imafungus.17.182174.figure18</object-id><object-id xmlns:xlink="http://www.w3.org/1999/xlink" content-type="arpha" xlink:type="simple">5A35F628-9D6D-5E35-B39C-08BEB3ECA28E</object-id><label>Figure 18.</label><caption><p>Morphological features of <italic><tp:taxon-name><tp:taxon-name-part taxon-name-part-type="genus" reg="Phloeomana">Phloeomana</tp:taxon-name-part> <tp:taxon-name-part taxon-name-part-type="species" reg="qilianensis">qilianensis</tp:taxon-name-part></tp:taxon-name></italic> sp. nov., showing the stipe and lamellae. Scale bar: 1 cm.</p></caption><graphic xmlns:xlink="http://www.w3.org/1999/xlink" xlink:href="imafungus-17-e182174-g018.jpg" id="oo_1713013.jpg" position="float" orientation="portrait" xlink:type="simple"><uri content-type="original_file" xlink:type="simple">https://binary.pensoft.net/fig/1713013</uri></graphic></fig><fig id="F19" position="float" orientation="portrait"><object-id xmlns:xlink="http://www.w3.org/1999/xlink" content-type="doi" xlink:type="simple">10.3897/imafungus.17.182174.figure19</object-id><object-id xmlns:xlink="http://www.w3.org/1999/xlink" content-type="arpha" xlink:type="simple">31EAEF9E-F444-58C9-A482-825C46BC6B5E</object-id><label>Figure 19.</label><caption><p>Anatomical characters of <italic><tp:taxon-name><tp:taxon-name-part taxon-name-part-type="genus" reg="Phloeomana">Phloeomana</tp:taxon-name-part> <tp:taxon-name-part taxon-name-part-type="species" reg="qilianensis">qilianensis</tp:taxon-name-part></tp:taxon-name></italic> sp. nov. <bold>A</bold> Basidiospores, <bold>B</bold> probasidia, <bold>C</bold> basidia, <bold>D</bold> cheilocystidia, <bold>E</bold> hyphae of the stipitipellis, <bold>F</bold> hymenium. Scale bar: 10 μm.</p></caption><graphic xmlns:xlink="http://www.w3.org/1999/xlink" xlink:href="imafungus-17-e182174-g019.jpg" id="oo_1713014.jpg" position="float" orientation="portrait" xlink:type="simple"><uri content-type="original_file" xlink:type="simple">https://binary.pensoft.net/fig/1713014</uri></graphic></fig></tp:treatment-sec><tp:treatment-sec sec-type="Diagnosis"><title>Diagnosis.</title><p><italic><tp:taxon-name><tp:taxon-name-part taxon-name-part-type="genus" reg="Phloeomana">Phloeomana</tp:taxon-name-part> <tp:taxon-name-part taxon-name-part-type="species" reg="qilianensis">qilianensis</tp:taxon-name-part></tp:taxon-name></italic> is characterized by small (up to 1 cm) basidiomata, an off-white to pale yellow pileus, fimbriate lamellae, a furfuraceous stipe, lacrymoid basidiospores (7.39 × 3.99 µm), and abundant, fusiform to ventricose-rostrate cheilocystidia with an obtuse apex and tapered base.</p></tp:treatment-sec><tp:treatment-sec sec-type="Holotype"><title>Holotype.</title><p><bold>CHINA</bold>, Gansu Province, Zhangye City, Qilian Mountains National Nature Reserve, Qinglong Resource Conservation Station, <named-content xmlns:xlink="http://www.w3.org/1999/xlink" content-type="dwc:verbatimCoordinates" xlink:type="simple">38°68'N, 99°92'E</named-content>, in mixed coniferous-broadleaf forests, 3 August 2024, FLF1582. (GenBank <abbrev xmlns:xlink="http://www.w3.org/1999/xlink" xlink:title="nuclear internal transcribed spacer" xlink:type="simple">ITS</abbrev> = <ext-link xmlns:xlink="http://www.w3.org/1999/xlink" xlink:href="PX612301" ext-link-type="gen" xlink:type="simple">PX612301</ext-link>).</p></tp:treatment-sec><tp:treatment-sec sec-type="Description"><title>Description.</title><p><bold><italic>Basidiomata</italic></bold> small, in cluster. <bold><italic>Pileus</italic></bold> 0.4–1.0 cm in diameter, off-white (10R 8/1) when young, becoming pale yellow (2.5R 8/4) with age, campanulate to parabolic, dry, sometimes viscid, smooth at the center, fibrillose towards margins, plicate to split, margin incurved to slightly uplifted. <bold><italic>Context</italic></bold> thin, white. <bold><italic>Lamellae</italic></bold> regular, fimbriate, off-white (10R 8/1), narrow, subdistant, thick, unequal, even. <bold><italic>Lamellulae</italic></bold> of two lengths, arranged in two tiers, alternating with the lamellae. <bold><italic>Stipe</italic></bold> central, flexuous, cylindrical to slightly bulbous towards base 2.1–3.4 cm, smoky-white (2.5YR 8/1) with a white pruinose cpating, surface scurfy, branny, furfuraceous.</p><p><bold><italic>Hyphal system</italic></bold> composed of generative hyphae with clamp connections, IKI–, inflated in KOH, thin-walled, occasionally branched, septate, regular to subregularly arranged, 3.31–3.94 µm in diameter.</p><p><bold><italic>Basidiospores</italic></bold> 6–8.5 × 3.43–4.72 µm, av. <italic>L</italic> × av. <italic>W</italic> = 7.39 × 3.99 µm, <italic>Q</italic> = 1.72–1.85, lacrymoid, oblong ellipsoid to subcylindrical with an apiculus and oil drop, smooth, hyaline in 5% KOH, IKI–, guttulated, thin-walled. <bold><italic>Probasidia</italic></bold> cylindrical to clavate, thin-walled. <bold><italic>Basidia</italic></bold> 21.01–33.21 × 5.21–6.56 cm, av. <italic>L</italic> × av. <italic>W</italic> = 28.16 × 5.92 µm, <italic>Q</italic> = 4.75, narrowly clavate, guttulated, hyaline, thin–walled, two or four–spored. <bold><italic>Cheilocystidia</italic></bold> 24.65–28.56 × 3.13–3.87 µm, av. <italic>L</italic> × av. <italic>W</italic> = 27.04 × 3.37 µm, abundant, fusiform, ventricose-rostrate, with obtuse apex, base tapered, with short to long stalk, smooth, hyaline in 5% KOH, thin-walled. <bold><italic>Pleurocystidia</italic></bold> not observed. <bold><italic>Pileipellis</italic></bold> a cutis of smooth, thin-walled hyphae of 3.64–11.55 µm in diameter, with clavate terminal cells.</p></tp:treatment-sec><tp:treatment-sec sec-type="Additional specimen examined"><title>Additional specimen examined.</title><p><bold>CHINA</bold>. Gansu Province, Qilian Mountains National Nature Reserve, Tianzhu Tibetan Autonomous County, Dongdatan, Xichakou Village, <named-content xmlns:xlink="http://www.w3.org/1999/xlink" content-type="dwc:verbatimCoordinates" xlink:type="simple">37°32'N, 102°7'23"E</named-content>, in mixed coniferous-broadleaf forests, 28 July 2024, FLF1269. (GenBank <abbrev xmlns:xlink="http://www.w3.org/1999/xlink" xlink:title="nuclear internal transcribed spacer" xlink:type="simple">ITS</abbrev> = <ext-link xmlns:xlink="http://www.w3.org/1999/xlink" xlink:href="PX612300" ext-link-type="gen" xlink:type="simple">PX612300</ext-link>; <italic><abbrev xmlns:xlink="http://www.w3.org/1999/xlink" xlink:title="translation elongation factor 1-alpha" xlink:type="simple">tef1-α</abbrev></italic> = <ext-link xmlns:xlink="http://www.w3.org/1999/xlink" xlink:href="PX684304" ext-link-type="gen" xlink:type="simple">PX684304</ext-link>).</p></tp:treatment-sec><tp:treatment-sec sec-type="Notes"><title>Notes.</title><p>The presence of horizontal to arcuate lamellae with straight or concave edges, smooth cheilocystidia, and inamyloid spores confirms that the new species belongs to the genus <italic><tp:taxon-name><tp:taxon-name-part taxon-name-part-type="genus" reg="Phloeomana">Phloeomana</tp:taxon-name-part></tp:taxon-name></italic> Redhead. The new species is characterized by small, clustered basidiomata, an off-white to pale yellow pileus, fimbriate lamellae, a scurfy, furfuraceous stipe, lacrymoid to oblong-ellipsoid or subcylindrical basidiospores, and abundant, fusiform, ventricose-rostrate cheilocystidia with an obtuse apex and a tapered base.</p><p><italic><tp:taxon-name><tp:taxon-name-part taxon-name-part-type="genus" reg="Phloeomana">Phloeomana</tp:taxon-name-part> <tp:taxon-name-part taxon-name-part-type="species" reg="qilianensis">qilianensis</tp:taxon-name-part></tp:taxon-name></italic> resembles <italic><tp:taxon-name><tp:taxon-name-part taxon-name-part-type="genus" reg="Phloeomana">P.</tp:taxon-name-part> <tp:taxon-name-part taxon-name-part-type="species" reg="speirea">speirea</tp:taxon-name-part></tp:taxon-name></italic> (Fr.) Redhead in having small basidiomata with furfuraceous surfaces and ellipsoid basidiospores. However, <italic><tp:taxon-name><tp:taxon-name-part taxon-name-part-type="genus" reg="Phloeomana">P.</tp:taxon-name-part> <tp:taxon-name-part taxon-name-part-type="species" reg="qilianensis">qilianensis</tp:taxon-name-part></tp:taxon-name></italic> can be distinguished from <italic><tp:taxon-name><tp:taxon-name-part taxon-name-part-type="genus" reg="Phloeomana">P.</tp:taxon-name-part> <tp:taxon-name-part taxon-name-part-type="species" reg="speirea">speirea</tp:taxon-name-part></tp:taxon-name></italic> by its off-white to pale yellow pileus and smoky-white stipe covered with white dust, whereas <italic><tp:taxon-name><tp:taxon-name-part taxon-name-part-type="genus" reg="Phloeomana">P.</tp:taxon-name-part> <tp:taxon-name-part taxon-name-part-type="species" reg="speirea">speirea</tp:taxon-name-part></tp:taxon-name></italic> displays a pale gray-brown to pale yellowish-brown pileus and a stipe that is densely but minutely puberulous throughout. Both species share similar cheilocystidia in terms of abundance and general fusiform shape, but they differ in apex morphology—<italic><tp:taxon-name><tp:taxon-name-part taxon-name-part-type="genus" reg="Phloeomana">P.</tp:taxon-name-part> <tp:taxon-name-part taxon-name-part-type="species" reg="qilianensis">qilianensis</tp:taxon-name-part></tp:taxon-name></italic> has ventricose-rostrate cheilocystidia with tapered bases and obtuse apices, whereas <italic><tp:taxon-name><tp:taxon-name-part taxon-name-part-type="genus" reg="Phloeomana">P.</tp:taxon-name-part> <tp:taxon-name-part taxon-name-part-type="species" reg="speirea">speirea</tp:taxon-name-part></tp:taxon-name></italic> features utriform or somewhat irregularly shaped cheilocystidia, usually simple but sometimes furcated, lobed, or bearing a few excrescences, and often curved to somewhat flexuous.</p></tp:treatment-sec></tp:taxon-treatment>
